# Supplementary material for: The IL-4/IL-13 signaling axis promotes prostatic fibrosis
Source: PLoS One. 2022 Oct 6;17(10):e0275064. doi: 10.1371/journal.pone.0275064 (PMC9536598; doi:10.1371/journal.pone.0275064)
Supplement: S1 Fig — (XLSX) [file pone.0275064.s001.xlsx]

## Sheet: collagen
2. Prostate tissue Collagen analysis
												Blue Ratio	% Collagen	Mean	SD	SE
020311B Normal	0	1807189	Red	1307685	Yellow	242	Green	24	Blue	115893	Purple	0.0641289	6.41289	5.17907	1.08708	0.4438
021511A Normal	3	2799511	Red	2550124	Yellow	2483	Green	1031	Blue	122118	Purple	0.0436212	4.36212
060711 Normal	5	1568753	Red	1181208	Yellow	1619	Green	217	Blue	74707	Purple	0.0476219	4.76219
050311 LUTS	17	3849291	Red	3089109	Yellow	2902	Green	268	Blue	400388	Purple	0.104016	10.4016	14.7379	3.80518	1.55346
051611 LUTS	18	2935409	Red	1718432	Yellow	452	Green	87	Blue	478249	Purple	0.162924	16.2924
063011 LUTS*	**	2380442	Red	1148286	Yellow	620	Green	83	Blue	417048	Purple	0.175198	17.5198
*clinically documented LUTS
	Mean		SD		SE			T-Test: LUTS/Normal
	Normal	LUTS	Normal	LUTS	Normal	LUTS		0.0138774
	5.18	14.74	3.81	1.09	1.55	0.44
AUASI scores and collagen percent calculation as described in Ma et al . J Urol. 2012 Oct;188(4):1375-81. doi: 10.1016/j.juro.2012.06.007. Epub 2012 Aug 17. PMID: 22906651; PMCID: PMC3485634.
Tissue sections used for collagen evaluation:
	020311B			021511A			60711		Normal Peri-urethral Tissues
	50311			51611			60311		Peri-urethral prostate tissue from men with LUTS

## Sheet: IHC
1	IHC for IL4Ra, IL13Ra1, IL13Ra2 with ImmunoMembrane analysis
	IL4Ra IHC
																										Normal Peri-urethral Prostate Tissue
																										AUASI symptom index scores between 0-5
																										IHC for IL4Ra
																										ImmunoMembrane overlay detecting strong (red) or
																										weak (green) IL4Ra staining
																										Peri-urethral prostate tissue from men with LUTS
																										AUASI symptom scores 17, 18, or clinical treatment for LUTS
																										IHC for IL4Ra
																										ImmunoMembrane overlay detecting strong (red) or
																										weak (green) IL4Ra staining
	IL13Ra1 IHC
																										Normal Peri-urethral Prostate Tissue
																										AUASI symptom index scores between 0-5
																										IHC for IL13Ra1
																										ImmunoMembrane overlay detecting strong (red) or
																										weak (green) IL4Ra staining
																										Peri-urethral prostate tissue from men with LUTS
																										AUASI symptom scores 17, 18, or clinical treatment for LUTS
																										IHC for IL13Ra1
																										ImmunoMembrane overlay detecting strong (red) or
																										weak (green) IL13Ra1 staining
	IL13Ra2 IHC
																										Normal Peri-urethral Prostate Tissue
																										AUASI symptom index scores between 0-5
																										IHC for IL13Ra2
																										ImmunoMembrane overlay detecting strong (red) or
																										weak (green) IL4Ra staining
																										Peri-urethral prostate tissue from men with LUTS
																										AUASI symptom scores 17, 18, or clinical treatment for LUTS
																										IHC for IL13Ra2
																										ImmunoMembrane overlay detecting strong (red) or
																										weak (green) IL13Ra2 staining
