# Supplementary material for: The IL-4/IL-13 signaling axis promotes prostatic fibrosis
Source: PLoS One. 2022 Oct 6;17(10):e0275064. doi: 10.1371/journal.pone.0275064 (PMC9536598; doi:10.1371/journal.pone.0275064)
Supplement: S2 Fig — (XLSX) [file pone.0275064.s002.xlsx]

## Sheet: IL4 dose response data
N1 Prostate Fibroblasts (10,000 cells/well) dose response with IL4 for 24 hrs.(WST assay)
		SF	IL-4 1ng	IL-4 10ng	IL-4 20ng	IL-4 30ng	IL-4 40ng	IL-4 50ng	IL-13 60ng	IL-4 80ng	IL-4 100ng
	Rep1	0.361	0.413	0.495	0.513	0.489	0.364	0.342	0.259	0.242	0.203
	Rep1	0.347	0.418	0.469	0.471	0.486	0.39	0.313	0.282	0.239	0.208
	Rep1	0.359	0.426	0.482	0.515	0.483	0.376	0.343	0.265	0.236	0.204
	Rep 2	0.388	0.403	0.476	0.487	0.501	0.404	0.331	0.278	0.227	0.217
	Rep 2	0.376	0.397	0.487	0.507	0.499	0.385	0.326	0.256	0.209	0.203
	Rep 2	0.372	0.415	0.498	0.504	0.487	0.387	0.329	0.264	0.225	0.219
	Rep 3	0.395	0.414	0.483	0.488	0.522	0.361	0.347	0.272	0.231	0.203
	Rep 3	0.354	0.392	0.491	0.492	0.485	0.412	0.318	0.247	0.249	0.206
	Avg	0.369	0.40975	0.485125	0.497125	0.494	0.384875	0.331125	0.265375	0.23225	0.207875
	stdev	0.0167673	0.0114111	0.0097018	0.0151699	0.0130822	0.017796	0.0122058	0.0116366	0.0122911	0.00651235
	Fold	1	1.11043	1.3147	1.34722	1.33875	1.04302	0.897358	0.719173	0.629404	0.563347
	sd	0.0454399	0.0309245	0.0262922	0.0411108	0.035453	0.0482276	0.0330781	0.0315355	0.0333092	0.0176486
	ttest		0.00108378	5.44238e-07	8.84037e-07	1.11548e-09	0.143886	0.000158531	8.44139e-07	7.03562e-09	2.33592e-08
SFT1 Prostate Fibroblasts (10,000 cells/well) dose response with IL4 for 24 hrs.(WST assay)
		SF	IL-4 1ng	IL-4 10ng	IL-4 20ng	IL-4 30ng	IL-4 40ng	IL-4 50ng	IL-13 60ng	IL-4 80ng	IL-4 100ng
	Rep1	0.401	0.424	0.523	0.525	0.495	0.352	0.336	0.263	0.224	0.187
	Rep1	0.373	0.438	0.539	0.538	0.497	0.365	0.329	0.257	0.224	0.203
	Rep1	0.369	0.439	0.408	0.534	0.504	0.359	0.328	0.269	0.219	0.195
	Rep 2	0.382	0.427	0.514	0.512	0.509	0.386	0.337	0.256	0.217	0.212
	Rep 2	0.375	0.402	0.522	0.516	0.476	0.383	0.316	0.248	0.238	0.208
	Rep 2	0.384	0.418	0.547	0.509	0.487	0.397	0.325	0.245	0.226	0.209
	Rep 3	0.364	0.409	0.527	0.527	0.498	0.368	0.343	0.256	0.235	0.204
	Rep 3	0.369	0.441	0.538	0.492	0.485	0.404	0.327	0.241	0.203	0.183
	Avg	0.377125	0.42475	0.51475	0.519125	0.493875	0.37675	0.330125	0.254375	0.22325	0.200125
	stdev	0.0117527	0.0144395	0.0444578	0.0149899	0.010723	0.0185915	0.00835699	0.00931876	0.0108989	0.0106695
	Fold	1	1.12628	1.36493	1.37653	1.30958	0.999006	0.875373	0.674511	0.591979	0.53066
	sd	0.0311638	0.0382884	0.117886	0.0397478	0.0284335	0.0492979	0.0221597	0.02471	0.0288999	0.0282918
	ttest		0.000220745	4.34363e-05	1.50743e-07	1.43173e-07	0.966076	2.93535e-05	4.00475e-08	6.63894e-08	1.18019e-08
HLF Lung Fibroblasts (10,000 cells/well) dose response with IL4 for 24 hrs.(WST assay)
		SF	IL-4 1ng	IL-4 10ng	IL-4 20ng	IL-4 30ng	IL-4 40ng	IL-4 50ng	IL-4 60ng	IL-4 80ng	IL-4 100ng
	Rep1	0.365	0.363	0.389	0.409	0.427	0.486	0.532	0.458	0.391	0.352
	Rep1	0.376	0.359	0.392	0.385	0.392	0.509	0.479	0.473	0.409	0.363
	Rep1	0.387	0.357	0.383	0.406	0.412	0.527	0.501	0.456	0.426	0.358
	Rep 2	0.362	0.378	0.398	0.394	0.399	0.505	0.527	0.507	0.434	0.369
	Rep 2	0.349	0.366	0.367	0.377	0.382	0.487	0.528	0.458	0.405	0.383
	Rep 2	0.358	0.374	0.412	0.398	0.386	0.537	0.526	0.493	0.428	0.376
	Rep 3	0.392	0.3712	0.395	0.381	0.426	0.506	0.505	0.449	0.426	0.367
	Rep 3	0.359	0.384	0.359	0.372	0.412	0.508	0.493	0.492	0.397	0.345
	Avg	0.3685	0.369025	0.386875	0.39025	0.4045	0.508125	0.511375	0.47325	0.4145	0.364125
	stdev	0.0150523	0.00944786	0.0170666	0.0136041	0.0173864	0.0174883	0.0196173	0.0214859	0.0160624	0.0124262
	Fold	1	1.00142	1.04986	1.05902	1.09769	1.3789	1.38772	1.28426	1.12483	0.988128
	sd	0.0408475	0.0256387	0.0463136	0.0369175	0.0471815	0.047458	0.0532356	0.0583063	0.0435885	0.0337211
	ttest		0.945272	0.0329277	0.0114407	0.00025045	1.88315e-07	3.08143e-06	3.44959e-05	0.000152503	0.000152503

## Sheet: IL4Ra1 Ab titration data
N1 Prostate Fibroblasts treated with IL4 R Abs and stimulated with IL-4 treatment for 24 hrs.(WST assay)
	SF	IL-4 20ng	10 ng IL4R Ab	IL4+ 10 Rab	50 ng IL4R Ab	IL-4+ 50R Ab	100 ng IL4 RAb	IL-4 + 100 RAb	200 IL4R Ab	IL-4 + 200R Ab	400 IL4 RAb	IL-4+400 IL4R Ab	600 IL4RAb	IL-4+ 600R Ab	800 IL4 Ab	IL-4 +800R Ab	1000 IL4R Ab	IL-4 + 1000R Ab
Rep1	0.387	0.537	0.389	0.575	0.409	0.551	0.345	0.534	0.379	0.513	0.385	0.431	0.321	0.396	0.298	0.323	0.279	0.338
Rep1	0.376	0.562	0.402	0.559	0.406	0.549	0.362	0.546	0.396	0.525	0.371	0.446	0.339	0.365	0.283	0.369	0.247	0.326
Rep1	0.426	0.581	0.392	0.588	0.415	0.538	0.431	0.528	0.384	0.526	0.369	0.426	0.319	0.359	0.294	0.358	0.283	0.318
Rep 2	0.392	0.576	0.399	0.565	0.394	0.548	0.375	0.559	0.381	0.542	0.373	0.402	0.284	0.348	0.302	0.347	0.295	0.376
Rep 2	0.41	0.599	0.407	0.582	0.387	0.586	0.367	0.566	0.369	0.499	0.369	0.436	0.347	0.343	0.318	0.341	0.285	0.296
Rep 2	0.381	0.579	0.423	0.566	0.408	0.561	0.359	0.557	0.373	0.547	0.374	0.432	0.332	0.337	0.286	0.346	0.263	0.327
Rep 3	0.395	0.575	0.404	0.595	0.383	0.587	0.384	0.534	0.384	0.548	0.356	0.423	0.318	0.361	0.315	0.365	0.296	0.326
Rep 3	0.423	0.591	0.418	0.597	0.425	0.547	0.408	0.548	0.399	0.489	0.368	0.447	0.286	0.385	0.329	0.365	0.289	0.351
Avg	0.39875	0.575	0.40425	0.578375	0.403375	0.558375	0.378875	0.5465	0.383125	0.523625	0.370625	0.430375	0.31825	0.36175	0.303125	0.35175	0.279625	0.33225
stdev	0.0188509	0.0188907	0.0117321	0.0143819	0.0143122	0.0184541	0.0282207	0.0136487	0.0103017	0.0220515	0.00801672	0.0143122	0.0228895	0.0203031	0.0162167	0.0155173	0.0167923	0.0236688
Fold	1	1.44201	1.01379	1.45047	1.0116	1.40031	0.950157	1.37053	0.960815	1.31317	0.929467	1.07931	0.798119	0.90721	0.760188	0.882132	0.701254	0.833229
sd	0.047275	0.0473747	0.0294223	0.0360675	0.0358927	0.0462799	0.070773	0.0342286	0.025835	0.0553015	0.0201046	0.0358927	0.0574031	0.0509168	0.0406689	0.0389148	0.0421124	0.0593576
ttest		1.35875e-08	0.51033	9.35378e-10	0.529922	8.53602e-07	0.00982522	6.94153e-07	0.0642113	2.42293e-05	0.00980361	0.00546286	4.90371e-08	0.0049407	8.11047e-10	0.000512461	1.81018e-07	0.000647205
SFT treated with IL4 R Abs and stimulated with IL-4 treatment for 24 hrs (WST assay)
	SF	IL-4 20ng	10 ng IL4R Ab	IL4+ 10 Rab	50 ng IL4R Ab	IL-4+ 50R Ab	100 ng IL4 RAb	IL-4 + 100 RAb	200 IL4R Ab	IL-4 + 200R Ab	400 IL4R Ab	IL-4 + 400 RAb	600 IL4 RAb	IL-4+600 IL4R Ab	800 IL4 RAb	IL-4 + 800R Ab	1000 IL4RAb	IL-4+ 1000R Ab
Rep1	0.393	0.524	0.389	0.465	0.349	0.54	0.354	0.461	0.354	0.429	0.348	0.375	0.341	0.342	0.269	0.29	0.256	0.292
Rep1	0.355	0.52	0.346	0.465	0.337	0.467	0.327	0.451	0.358	0.42	0.295	0.332	0.302	0.356	0.298	0.281	0.241	0.322
Rep1	0.3821	0.465	0.392	0.512	0.339	0.471	0.329	0.443	0.352	0.414	0.337	0.322	0.303	0.288	0.258	0.269	0.252	0.267
Rep 2	0.311	0.502	0.369	0.513	0.377	0.455	0.352	0.487	0.376	0.45	0.346	0.353	0.263	0.274	0.264	0.295	0.264	0.25
Rep 2	0.357	0.482	0.357	0.505	0.374	0.489	0.324	0.506	0.313	0.383	0.334	0.368	0.313	0.358	0.284	0.263	0.265	0.274
Rep 2	0.327	0.471	0.354	0.5	0.366	0.429	0.371	0.438	0.337	0.432	0.338	0.364	0.325	0.369	0.299	0.278	0.283	0.264
Rep 3	0.359	0.508	0.364	0.479	0.353	0.476	0.365	0.462	0.324	0.446	0.345	0.356	0.321	0.328	0.282	0.277	0.258	0.287
Rep 3	0.325	0.554	0.367	0.508	0.352	0.495	0.371	0.472	0.352	0.422	0.287	0.332	0.333	0.309	0.258	0.321	0.287	0.252
Avg	0.351138	0.50325	0.36725	0.493375	0.355875	0.47775	0.349125	0.465	0.34575	0.4245	0.32875	0.35025	0.312625	0.328	0.2765	0.28425	0.26325	0.276
stdev	0.0285333	0.0299177	0.0161754	0.0205004	0.0150659	0.0324202	0.0198813	0.0228286	0.0201193	0.0208669	0.0238911	0.019352	0.0242366	0.0347193	0.016699	0.0180693	0.0153971	0.0238268
Fold	1	1.4332	1.04589	1.40508	1.01349	1.36058	0.994269	1.32427	0.984657	1.20893	0.936243	0.997473	0.890321	0.934107	0.787441	0.809512	0.749706	0.786017
sd	0.0812597	0.0852024	0.0460657	0.0583829	0.0429061	0.0923292	0.0566198	0.0650131	0.0572975	0.0594266	0.0680392	0.0551123	0.069023	0.0988766	0.0475569	0.0514594	0.0438493	0.0678559
ttest		2.53125e-05	0.0982722	3.22016e-05	0.743792	2.94907e-06	0.894304	9.64653e-05	0.704619	0.00136363	0.00184931	0.942051	0.00644022	0.150816	0.000459336	0.00219586	2.74974e-09	6.59102e-05
Human Lung Fibroblasts treated with IL4 R Abs and stimulated with IL-4 treatment for 24 hrs.(WST assay)
	SF	IL-4 40ng	10 ng IL4R Ab	IL4+ 10 Rab	50 ng IL4R Ab	IL-4+ 50R Ab	100 ng IL4 RAb	IL-4 + 100 RAb	200 IL4R Ab	IL-4 + 200R Ab	400 IL4R Ab	600 IL4 RAb	IL-4+600 IL4R Ab	800 IL4 RAb	IL-4 + 800R Ab	1000 IL4RAb
Rep1	0.375	0.524	0.395	0.511	0.386	0.513	0.357	0.509	0.341	0.509	0.345	0.436	0.287	0.309	0.265	0.316
Rep1	0.386	0.518	0.386	0.536	0.377	0.524	0.376	0.535	0.363	0.487	0.378	0.446	0.276	0.312	0.248	0.343
Rep1	0.391	0.556	0.372	0.529	0.378	0.516	0.361	0.489	0.339	0.505	0.369	0.436	0.305	0.338	0.249	0.28
Rep 2	0.379	0.548	0.385	0.513	0.391	0.528	0.388	0.528	0.352	0.523	0.354	0.417	0.304	0.345	0.276	0.334
Rep 2	0.365	0.503	0.387	0.548	0.374	0.537	0.354	0.532	0.3498	0.512	0.346	0.429	0.297	0.318	0.232	0.339
Rep 2	0.389	0.527	0.369	0.511	0.359	0.539	0.357	0.526	0.354	0.534	0.365	0.438	0.278	0.379	0.271	0.302
Rep 3	0.396	0.559	0.391	0.548	0.385	0.545	0.379	0.541	0.377	0.545	0.357	0.429	0.269	0.314	0.263	0.287
Rep 3	0.398	0.564	0.391	0.542	0.383	0.542	0.386	0.507	0.375	0.491	0.361	0.426	0.273	0.335	0.278	0.328
Avg	0.384875	0.537375	0.3845	0.52975	0.379125	0.5305	0.36975	0.520875	0.35635	0.51325	0.359375	0.432125	0.286125	0.33125	0.26025	0.316125
stdev	0.0112051	0.0222963	0.0092582	0.0162107	0.0098189	0.012083	0.0139974	0.0175453	0.0142551	0.0200196	0.0113003	0.00880645	0.0142872	0.0235053	0.015962	0.0240799
Fold	1	1.39623	0.999026	1.37642	0.98506	1.37837	0.960702	1.35336	0.925885	1.33355	0.933745	1.12277	0.743423	0.860669	0.676194	0.821371
sd	0.0291135	0.0579313	0.0240551	0.0421193	0.0255119	0.0313947	0.0363688	0.0455871	0.0370383	0.0520159	0.0293609	0.0228813	0.0371217	0.0610726	0.0414732	0.0625654
ttest		1.57892e-08	0.948449	8.37705e-08	0.314543	1.06599e-08	0.0125311	5.82711e-07	0.000229513	8.4342e-07	0.00535535	2.42973e-05	5.10059e-06	0.000329432	3.93775e-08	0.00044599

## Sheet: IL13 dose response data
N1 Prostate Fibroblasts (10,000 cells/well) dose response with IL13 for 24 hrs.(WST assay)
	SF	IL-13 1ng	IL-13 10ng	IL-13 20ng	IL-13 30ng	IL-13 40ng	IL-13 50ng	IL-13 60ng	IL-13 80ng	IL-13 100ng
Rep1	0.399	0.422	0.578	0.544	0.543	0.584	0.557	0.498	0.378	0.288
Rep1	0.396	0.384	0.467	0.551	0.571	0.569	0.504	0.456	0.391	0.261
Rep1	0.388	0.428	0.446	0.628	0.564	0.543	0.562	0.477	0.363	0.291
Rep 2	0.424	0.369	0.467	0.591	0.599	0.506	0.491	0.484	0.364	0.289
Rep 2	0.397	0.425	0.477	0.517	0.535	0.557	0.479	0.476	0.391	0.281
Rep 2	0.415	0.392	0.467	0.528	0.524	0.504	0.558	0.485	0.389	0.274
Rep 3	0.396	0.433	0.534	0.566	0.561	0.598	0.567	0.482	0.368	0.327
Rep 3	0.398	0.429	0.59	0.617	0.549	0.493	0.495	0.467	0.417	0.257
Avg	0.401625	0.41025	0.50325	0.56775	0.55575	0.54425	0.526625	0.478125	0.382625	0.2835
stdev	0.0117709	0.0246794	0.0560198	0.0407071	0.0234384	0.039561	0.0374888	0.0125975	0.0182439	0.0217256
Fold	1	1.02148	1.25303	1.41363	1.38375	1.35512	1.31124	1.19048	0.952692	0.705882
sd	0.0293081	0.0614488	0.139483	0.101356	0.0583588	0.0985023	0.0933428	0.0313663	0.0454252	0.0540941
ttest		0.502704	0.00187716	1.46729e-05	3.31436e-07	5.86792e-05	6.35178e-05	1.23375e-06	0.0510715	3.46404e-06
SFT1 Prostate Fibroblasts (10,000 cells/well) dose response with IL13 for 24 hrs.(WST assay)
	SF	IL-13 1ng	IL-13 10ng	IL-13 20ng	IL-13 30ng	IL-13 40ng	IL-13 50ng	IL-13 60ng	IL-13 80ng	IL-13 100ng
Rep1	0.349	0.438	0.416	0.546	0.525	0.512	0.462	0.381	0.348	0.267
Rep1	0.326	0.426	0.427	0.545	0.535	0.448	0.468	0.395	0.279	0.243
Rep1	0.348	0.409	0.445	0.548	0.486	0.469	0.489	0.364	0.358	0.258
Rep 2	0.393	0.385	0.415	0.523	0.508	0.494	0.496	0.432	0.347	0.256
Rep 2	0.362	0.417	0.435	0.519	0.494	0.526	0.466	0.378	0.324	0.224
Rep 2	0.348	0.422	0.439	0.464	0.482	0.486	0.512	0.417	0.321	0.236
Rep 3	0.367	0.415	0.428	0.469	0.539	0.473	0.513	0.439	0.314	0.244
Rep 3	0.365	0.386	0.426	0.447	0.484	0.523	0.463	0.423	0.327	0.276
Avg	0.35725	0.41225	0.428875	0.507625	0.506625	0.491375	0.483625	0.403625	0.32725	0.2505
stdev	0.0195357	0.0185915	0.010494	0.0412932	0.0235914	0.0277228	0.0217054	0.0278359	0.0248409	0.0169874
Fold	1	1.15395	1.20049	1.42092	1.41812	1.37544	1.35374	1.12981	0.916025	0.70119
sd	0.0546835	0.0520405	0.0293745	0.115586	0.0660361	0.0776006	0.0607569	0.0779172	0.0695337	0.0475504
ttest		0.00315878	9.81251e-05	6.73283e-05	3.9772e-06	1.45001e-06	1.82142e-06	0.000867605	0.00750603	4.33845e-06
HFL Human Lung Fibroblasts (10,000 cells/well) dose response with IL13 for 24 hrs.(WST assay)
	SF	IL-13 1ng	IL-13 10ng	IL-13 20ng	IL-13 30ng	IL-13 40ng	IL-13 50ng	IL-13 60ng	IL-13 80ng	IL-13 100ng
Rep1	0.378	0.409	0.452	0.436	0.442	0.533	0.541	0.549	0.527	0.362
Rep1	0.395	0.384	0.415	0.443	0.458	0.526	0.556	0.534	0.519	0.385
Rep1	0.366	0.389	0.392	0.438	0.466	0.539	0.548	0.519	0.527	0.379
Rep 2	0.389	0.372	0.429	0.425	0.437	0.534	0.543	0.496	0.514	0.357
Rep 2	0.392	0.396	0.394	0.458	0.459	0.518	0.499	0.535	0.538	0.416
Rep 2	0.372	0.381	0.438	0.454	0.462	0.531	0.536	0.538	0.531	0.396
Rep 3	0.363	0.395	0.392	0.421	0.434	0.527	0.516	0.523	0.536	0.378
Rep 3	0.375	0.401	0.407	0.422	0.451	0.516	0.537	0.558	0.542	0.398
Avg	0.37875	0.390875	0.414875	0.437125	0.451125	0.528	0.5345	0.5315	0.52925	0.383875
stdev	0.0120446	0.0118254	0.0228563	0.0141061	0.0121	0.00792825	0.0184003	0.0191162	0.00952815	0.019416
Fold	1	1.03201	1.09538	1.15413	1.19109	1.39406	1.41122	1.4033	1.39736	1.01353
sd	0.0318008	0.0312221	0.0603467	0.0372438	0.0319473	0.0209327	0.0485817	0.0504718	0.0251568	0.0512634
test		0.113684	0.00352959	1.05062e-05	4.76795e-06	3.33161e-08	1.70403e-07	3.45245e-07	6.8031e-08	0.522376

## Sheet: IL13Ra1 Ab titration data
N1 Prostate Fibroblasts treated with IL4 R Abs and stimulated with IL-4 treatment for 24 hrs.(WST assay)
	SF	IL-13 20ng	IL13 Ra1 (5ng)	IL-13 + 5 ng IL13 Ab	10ng IL13 Ab	IL-13 + 10ng IL13 Ab	20 ng IL13 Ab	IL-13 + 20 ng IL13 Ab	30ng IL13Ab	IL-13+30ng IL13Ab	40 ng IL13 Ab	IL-13 + 40 ng IL13 Ab	50 ng IL13 Ab	IL-13+ 50 ng IL13 Ab
Rep1	0.399	0.544	0.376	0.484	0.334	0.471	0.387	0.546	0.387	0.4393	0.345	0.357	0.345	0.367
Rep1	0.396	0.551	0.402	0.531	0.327	0.456	0.356	0.483	0.356	0.431	0.321	0.392	0.321	0.289
Rep1	0.388	0.628	0.394	0.497	0.398	0.507	0.363	0.476	0.363	0.4286	0.319	0.301	0.319	0.273
Rep 2	0.424	0.591	0.412	0.498	0.378	0.49	0.381	0.481	0.381	0.397	0.287	0.352	0.287	0.291
Rep 2	0.397	0.517	0.399	0.529	0.365	0.492	0.372	0.432	0.372	0.458	0.318	0.363	0.318	0.349
Rep 2	0.415	0.528	0.391	0.513	0.379	0.531	0.374	0.477	0.374	0.4394	0.326	0.362	0.277	0.32
Rep 3	0.396	0.566	0.399	0.536	0.384	0.477	0.356	0.495	0.356	0.417	0.339	0.355	0.339	0.363
Rep 3	0.398	0.617	0.421	0.524	0.423	0.558	0.341	0.497	0.341	0.462	0.3452	0.334	0.282	0.301
Avg	0.401625	0.56775	0.39925	0.514	0.3735	0.49775	0.36625	0.485875	0.36625	0.434038	0.325025	0.352	0.311	0.319125
stdev	0.0117709	0.0407071	0.0135198	0.0190638	0.0316363	0.0333884	0.0151162	0.0314708	0.0151162	0.0210896	0.0190864	0.0261315	0.0259835	0.0363807
Fold	1	1.41363	0.994087	1.2798	0.929972	1.23934	0.91192	1.20977	0.91192	1.0807	0.809275	0.876439	0.774354	0.794585
sd	0.0293081	0.101356	0.0336628	0.0474667	0.0787708	0.0831333	0.0376376	0.0783586	0.0376376	0.0525107	0.0475229	0.0650645	0.064696	0.0905837
ttest		1.46729e-05	0.689277	4.02166e-06	0.0504462	8.89307e-05	0.00877748	0.000207158	0.000181621	0.0146597	0.000102664	0.000915214	3.58436e-08	0.00056972
SFT1 Prostate Fibroblasts treated with IL4 R Abs and stimulated with IL-4 treatment for 24 hrs.(WST assay)
	SF	IL-13 20ng	IL13 Ra1 (5ug)	5ng IL13Ra1 +IL13	IL13 Ra1 (10ug)	10 ng IL13Ra1 +IL13	IL13 Ra1 (20ug)	20 ng IL13Ra1 +IL13	IL13 Ra1 (30ug)	30 ng IL13Ra1 +IL13	IL13 Ra1 (40ug)	40 ng IL13Ra1 +IL13
Rep1	0.396	0.635	0.396	0.557	0.378	0.528	0.359	0.426	0.371	0.351	0.27	0.285
Rep1	0.405	0.609	0.405	0.635	0.402	0.556	0.371	0.422	0.365	0.385	0.301	0.289
Rep1	0.412	0.52	0.412	0.581	0.397	0.585	0.381	0.459	0.352	0.354	0.263	0.296
Rep 2	0.412	0.635	0.426	0.573	0.372	0.587	0.295	0.485	0.358	0.395	0.248	0.338
Rep 2	0.412	0.629	0.402	0.625	0.365	0.544	0.375	0.454	0.362	0.349	0.278	0.319
Rep 2	0.394	0.592	0.394	0.594	0.358	0.542	0.39	0.446	0.377	0.39	0.279	0.308
Rep 3	0.427	0.63	0.427	0.604	0.384	0.521	0.364	0.432	0.322	0.364	0.32	0.334
Rep 3	0.352	0.54	0.352	0.509	0.366	0.565	0.377	0.449	0.319	0.362	0.266	0.342
Avg	0.40125	0.59875	0.40175	0.58475	0.37775	0.5535	0.364	0.446625	0.35325	0.36875	0.278125	0.313875
stdev	0.0224547	0.0452351	0.0236326	0.0401097	0.0156821	0.0244424	0.0294958	0.0204656	0.0216052	0.018499	0.0227624	0.0227121
Fold	1	1.49221	1.00125	1.45732	0.941433	1.37944	0.907165	1.11308	0.880374	0.919003	0.693146	0.782243
sd	0.0559619	0.112735	0.0588975	0.0999618	0.0390831	0.0609155	0.0735097	0.0510045	0.0538448	0.0461035	0.0567286	0.0566034
ttest		2.10013e-06	0.833485	2.87333e-07	0.0181709	6.02609e-06	0.0387202	0.00345014	0.00160922	0.0145227	5.7159e-06	0.000189904
