# Supplementary material for: The IL-4/IL-13 signaling axis promotes prostatic fibrosis
Source: PLoS One. 2022 Oct 6;17(10):e0275064. doi: 10.1371/journal.pone.0275064 (PMC9536598; doi:10.1371/journal.pone.0275064)
Supplement: S3 Fig — (XLSX) [file pone.0275064.s003.xlsx]

## Sheet: FIGURE 3 SUPPORTING INFORMATION
FIGURE 3 SUPPORTING INFORMATION
	Figure 3A
	N1 cells, IL-4 secretion, pg/ml
Treatment	Vehicle	IL4	IL4 + IL-4 Ab	IL13	IFNg	TNFa	TGFb
Rep 1	65.714	668.571	144.286	115.714	70	61.429	67.143
Rep 2	64.286	652.857	175.714	152.857	67.143	60	67.143
Rep 3	65.714	681.429	140	138.571	64.286	61.429	65.714
Rep 4	65.238	667.619	153.333	135.714	67.143	60.952	66.667
	Figure 3B
	N1 cells, IL-13 secretion, pg/ml
Treatment	Vehicle	IL13	IL13 + IL13 Ab	IL4	IFNg	TNFa	TGFb
Rep 1	80	798.333	181.667	428.333	408.333	423.333	258.333
Rep 2	136.667	775	330	428.333	276.667	500	205
Rep 3	125	716.667	355	506.667	131.667	583.333	143.333
Rep 4	113.889	763.333	288.889	645	272.222	502.222	202.222
	Figure 3C
	SFT1 cells, IL-4 secretion, pg/ml
Treatment	Vehicle	IL4	IL4 + IL-4 Ab	IL13	IFNg	TNFa	TGFb
Rep 1	84.2857	855.714	208.571	181.429	98.5714	104.286	94.2857
Rep 2	81.4286	897.143	251.429	170	95.7143	94.2857	98.5714
Rep 3	74.2857	888.571	212.857	188.571	92.8571	101.429	102.857
Rep 4	80	880.476	224.286	180	95.7143	100	98.5714
	Figure 3D
	SFT1 cells, IL-13 secretion, pg/ml
Treatment	Vehicle	IL13	IL13 + IL13 Ab	IL4	IFNg	TNFa	TGFb
Rep 1	146.667	615	151.667	363.333	141.667	620	203.333
Rep 2	171.667	741.667	160	463.333	261.667	561.667	320
Rep 3	161.667	656.667	328.333	471.667	283.333	471.667	160
Rep 4	160	671.111	213.333	432.778	228.889	551.111	227.778
