# Supplementary material for: The IL-4/IL-13 signaling axis promotes prostatic fibrosis
Source: PLoS One. 2022 Oct 6;17(10):e0275064. doi: 10.1371/journal.pone.0275064 (PMC9536598; doi:10.1371/journal.pone.0275064)
Supplement: S4 Fig — (XLSX) [file pone.0275064.s004.xlsx]

## Sheet: N1 SFT1 IL4 IL13 qRTPCR
FIGURE 4 SUPPORTING DATA
	FIGURE 4A
	Fold COL1A Gene Expression, qRT-PCR
	N1	N1	N1	SFT1	SFT1	SFT1
	Fold	SD	#Replicates	Fold	SD	#Replicates
Control	1	0.123255	3	1	0.216868	3
TGFB1	4.48052	0.280783	3	4.58207	0.784909	3
IL-4	3.78904	0.106611	3	4.17082	0.570828	3
IL-4 +IL-4R Ab	0.832583	0.215503	3	0.72749	0.166615	3
IL-13	4.36304	0.509941	3	3.5603	0.135135	3
IL-13+IL-13Ra1 Ab	1.15883	0.116822	3	1.13446	0.477076	3
	Figure 4B
	Collagen I-IV Protein Expression, Sircol Assay
	IL-4 Treatment
	N1 Control	N1 TGFb	N1 IL4	N1 IL4 + IL4Ra	N1 IL4+IL13	SFT1 Control	SFT1 TGFB	SFT1 IL-4	SFT1 IL-4 + IL-4R Ab	SFT1 IL4+IL13
	4.60949	9.75498	6.83002	4.46488	12.4502	3.32312	6.38591	3.98162	4.64883	6.24809
	4.97703	8.71363	7.25881	4.36455	12.6646	3.10873	5.97243	4.47167	4.3311	6.49311
	3.64042	7.69688	4.93314	4.78261	9.40565	3.64042	8.05349	6.06241	4.71572	6.93908
	3.59584	7.63744	6.52303		8.76672	4.21991	8.18722	5.42348		7.3997
	3.01634	7.68202	4.51709		8.79643	4.78261	9.74916	6.62207
	4.61538	9.06355	6.47157			4.43144	9.68227	6.70569
	4.76589	9.88294	6.60535			4.54849	9.98328	6.50502
	4.43144	9.13043	6.6388
	Figure 4C
	Collagen I-IV Protein Expression, Sircol Assay
	IL-13 Treatment
	N1 Control	N1 TGFb	N1 IL13	N1 IL-13+IL13Ra1		SFT1 Control	SFT1 TGFb	SFT1 IL-13	SFT1 IL-13 + IL13Ra1
	4.60949	9.75498	7.32006	3.86139		3.32312	6.38591	5.26799	3.9222
	4.97703	8.71363	7.76417	4.37294		3.10873	5.97243	5.26799	3.84117
	3.64042	7.69688	5.57207	3.81188		3.64042	8.05349	6.6419	3.64668
	3.59584	7.63744	6.58247			4.21991	8.18722	5.91382
	3.01634	7.68202	6.15156			4.78261	9.74916	6.92058
	4.61538	9.06355	7.06271			4.43144	9.68227	7.26094
	4.76589	9.88294	7.0297			4.54849	9.98328	6.35332
	4.43144	9.13043	6.91419			4.29498	8.4765
	4.71947	9.33993				4.76499	9.15721
	4.76898	9.55446				4.19773	8.78444
	4.50495	9.45545
