# Supplementary material for: The IL-4/IL-13 signaling axis promotes prostatic fibrosis
Source: PLoS One. 2022 Oct 6;17(10):e0275064. doi: 10.1371/journal.pone.0275064 (PMC9536598; doi:10.1371/journal.pone.0275064)
Supplement: S5 Fig — (XLSX) [file pone.0275064.s005.xlsx]

## Sheet: Sheet1
	FIGURE 5 SUPPORTING INFORMATION
	Note: graphed is data normalized to control
	FIGURE 5D							FIGURE 5E
	COL1A1 EXPRESSION							aSMA EXPRESSION
	Control	TGFB	IL-4	IL-4 + IL-4R Ab	IL-13	IL-13 + IL-13R Ab		Control	TGFB	IL-4	IL-4 + IL-4R Ab	IL-13	IL-13 + IL-13R Ab
	0.238937	0.796089	0.349644	0.138354	1.0156	0.311296		0.11392	0.38242	0.242123	0.110043	0.0859323	0.0875127
	0.200048	3.06238	0.356544	0.635928	0.882535	0.376292		0.162835	0.751397	0.179289	0.0960141	0.143707	0.0930109
	0.22238	0.610408	1.58504	0.126026	0.302263	0.334649		0.0924608	0.292341	0.209766	0.0916914	0.168006	0.058058
	0.214082	0.72121	0.478978	0.115668	1.47057	0.242686		0.110582	0.366684	0.205321	0.106753	0.167172	0.0756556
	0.240257	3.6425	0.424952	0.535041	1.52887	0.260154		0.111875	1.40308	0.186364	0.0976073	0.21929	0.068048
	0.260247	3.32181	0.587192	0.111651	0.955505	0.267488		0.160052	0.285816	0.235063	0.0591427	0.16609	0.064344
	0.239754	4.02866	0.399763	0.115785	1.17446	0.263269		0.118853	1.09319	0.184131	0.21334	0.1	0.101768
	0.237047	1.01934	0.549403	0.505855	1.14008	0.248863		0.117104	0.300281	0.233463	0.209619	0.112288	0.0544236
	0.286641	0.519483	0.543135	0.348172	1.39705	0.150691		0.108949	0.721693	0.246036	0.15455	0.123543	0.0948483
	0.239208	0.635454	0.469772	0.552014	1.38261	0.138812		0.123168	0.297717	0.24499	0.205949	0.0862832	0.0909141
	0.228007	0.611309	0.404354	0.423338	0.757143	0.186948		0.191492	0.241133	0.245421	0.182838	0.102703	0.0524711
	0.233214	0.949495	0.406871	0.527559	1.61625	0.240297		0.124286	0.186491	0.242675	0.241176	0.116364	0.0622172
	0.249322	0.584002	0.573208	0.0974407	0.61194	0.326086		0.115447	0.175828	0.201646	0.0551017	0.226267	0.075331
	0.240109	1.37838	0.391957	0.581465	1.14626	0.121186		0.113051	0.237793	0.242967	0.233639	0.0585542	0.0703025
	0.243693	0.549628	0.608734	0.364621	0.236498	0.308644		0.109518	0.306351	0.215677	0.248993	0.247234	0.0659994
	0.231396	0.560748	0.369618	0.703973	0.212802	0.263292		0.107368	1.06214	0.219807	0.203275	0.1656	0.0759586
	0.192053	0.54	0.520061	0.58284	0.772579	0.271663		0.153752	0.286832	0.215845	0.0806896	0.0668147	0.0512355
	0.177297	1.03143	1.57803	0.793427	0.854085	0.072783		0.198525	1.1675	0.246881	0.0578279	0.0922942	0.0393807
	0.18879	0.855384	0.431427	0.345954	0.824819	0.25164		0.139046	1.56649	0.221719	0.150675	0.0637232	0.106054
	0.195761	1.36443	0.939337	0.474016	0.476684	0.244001		0.150859	0.927412	0.205029	0.064869	0.0929481	0.0656651
	0.197152	0.707752	1.53899	0.376543	1.41932	0.304829		0.147552	2.19061	0.229075	0.0751375	0.207513	0.136286
	0.235089	0.90149	0.418829	0.442832	1.40553	0.262713		0.109597	0.985069	0.230065	0.0504165	0.073489	0.0573193
	0.227928	4.018	0.559895	0.379219	0.470363	0.251553		0.0956736	1.11013	0.202085	0.176412	0.231856	0.0630277
	0.228629	1.6167	0.404524	0.408883	0.492274	0.306059		0.195968	1.16454	0.22451	0.0711482	0.101069	0.101325
	0.189224	0.553922	0.481506	0.398744	1.87305	0.246777		0.142528	1.98653	0.24902	0.209858	0.230146	0.0708453
	0.234684	0.623945	0.500434	0.429402	1.21305	0.121439		0.105237	1.35027	0.20229	0.0868562	0.0702576	0.0729517
	0.246555	0.602374	0.56587	0.409804	0.731379	0.325062		0.119181	2.63882	0.23262	0.0704994	0.0887372	0.0638677
	0.297977	2.39445	0.396757	0.554252	0.687335	0.262864		0.092947	1.23956	0.230769	0.18765	0.0937973	0.05076
	0.303251	0.660065	0.452381	0.654043	1.03157	0.287301		0.128733	1.10667	0.201358	0.159791	0.248142	0.0809726
	0.28822	3.63536	0.432471	0.102564	0.356307	0.131414		0.142271	0.179193	0.2051	0.0698494	0.0939086	0.0660193
	0.252976	1.34331	0.896809	0.691853	1.02674	0.261972		0.142361	1.305	0.241182	0.049463	0.102088	0.0624915
	0.215194	3.27273	0.172757	0.606103	1.24863	0.255076		0.162542	0.702103	0.229187	0.187263	0.11731	0.0686436
	0.190532	3.22222	0.403391	0.399314	0.606061	0.115048		0.154809	1.32	0.247093	0.0689314	0.122271	0.0895604
	0.232818	0.711444	0.193053	0.74366	0.670551	0.329645		0.109217	1.26286	0.205546	0.0409247	0.164773	0.0853075
	0.3017	3.88676	0.176591	0.639179	0.561772	0.132611		0.142073	1.24308	0.220841	0.0729973	0.1075	0.0819702
	0.254603	0.607273	0.406983	0.667618	0.435841	0.133946		0.105208	0.444942	0.222154	0.0541347	0.105163	0.0494814
	0.19111	0.633466	0.413214	0.391732	0.447894	0.300811		0.104185	0.287181	0.223792	0.0719072	0.137161	0.0587504
	0.291199	3.04478	0.512908	0.334807	0.897345	0.307022		0.111192	1.18834	0.215686	0.0822649	0.108815	0.0601126
	0.231185	4.90132	0.201554	0.0950593	0.539379	0.315117		0.11494	1.24269	0.240543	0.0647571	0.228653	0.0582191
	0.281591	1.82988	1.31702	0.4832	0.899621	0.104099		0.125169	1.19284	0.222549	0.0980682	0.0909091	0.0913741
	0.204547	0.738753	0.195944	0.530488	0.794613	0.299486		0.124415	0.842715	0.243341	0.0677178	0.128641	0.0947663
	0.237026	2.23669	0.208705	0.684363	0.471074	0.279951		0.123217	2.014	0.239329	0.0891678	0.128926	0.0524527
	0.270733	4.29516	0.383731	0.78145	1.84212	0.243439		0.166934	0.712389	0.242214	0.0746142	0.128821	0.0654252
	0.254495	1.98811	0.285199	0.0931783	0.640678	0.259737		0.120363	0.211997	0.242647	0.0756098	0.166448	0.0655775
	0.26867	2.70769	0.21768	0.667442	0.708786	0.313446		0.112477	0.921569	0.237174	0.211134	0.209114	0.0590135
	0.229434	3.43657	0.19694	0.103725	0.789565	0.159608		0.255891	0.130809	0.245254	0.240951	0.0759076	0.0784497
	0.236564	3.38676	0.217807	0.0972822	0.876457	0.270593		0.117327	0.516933	0.230392	0.060768	0.209047	0.0572047
	0.244112	5.28741	0.201284	0.602679	0.730684	0.200912		0.115036	1.11823	0.242316	0.0523407	0.164423	0.0961874
	0.229797	3.97143	0.427011	0.0951971	0.709156	0.293351		0.124605	0.864985	0.247423	0.0722708	0.112029	0.0956731
	0.196019	5.03535	0.229136	0.887302	0.661955	0.179016		0.11649	0.995795	0.229412	0.156067	0.141098	0.102519
	0.221365	4.53509	0.423633	0.537118	0.608108	0.181588		0.24759	0.889363	0.240196	0.132619	0.233456	0.102454
	0.252242	1.7364	0.17558	0.459142	0.792727	0.248332		0.145555	1.19513	0.214045	0.109437	0.105683	0.103995
	0.217722	2.08349	0.379705	0.576327	1.23305	0.26301		0.161874	0.347298	0.25	0.142436	0.110085	0.0980802
	0.22611	3.11077	0.176701	0.10327	0.134866	0.260305		0.218962	0.898861	0.22488	0.125221	0.157079	0.100732
	0.246548	3.98127	0.288594	0.558298	1.23898	0.254285		0.124958	1.48011	0.24106	0.113584	0.117574	0.0946307
	0.259633	4.85234	0.365236	0.736439	0.69747	0.246356		0.105046	1.31027	0.206914	0.10106	0.220334	0.107438
	0.226558	3.60885	1.49438	0.686631	1	0.107015		0.105727	0.317468		0.106848	0.0877049	0.099456
	0.239339	3.72609	0.177754	0.723913	1.26475	0.277961		0.11416	0.253335		0.149502	0.119149	0.0875555
	0.198334	5.02814	0.230171	0.564029	0.86014	0.141574		0.166181	0.3498		0.0977043	0.119342	0.0852881
	0.232265	4.50154	0.365739	0.646127	0.666667	0.145035		0.117691	0.269438		0.145456	0.0890052	0.09796
	0.240958	1.22588	0.173207	0.358914	1.10889	0.086062		0.152981	0.810945		0.127831	0.238381	0.0603959
	0.308716	4.34976	0.179184	0.108911	0.700193	0.300062		0.157019	0.131637		0.131924	0.13577	0.091508
	0.306472	5.09538	0.188704	0.84819	1.08434	0.112103		0.152213	1.21531		0.125551	0.139293	0.094134
	0.195912	3.89023	0.53675	0.827234	1.45395	0.289128		0.0942737	1.25455		0.0689489	0.222545	0.103229
	0.194094	3.92988	1.51012	0.789601	0.573477	0.257603		0.0969208	0.904315		0.0802126	0.118881	0.125709
	0.237969	2.17054	1.35128	0.11101	0.678397	0.149096		0.109466	0.810757		0.153692	0.195159	0.128562
	0.236292	3.16364	0.18018	0.42735	0.640496	0.243632		0.119555	1.09382		0.108345	0.0909091	0.0946098
	0.231106	3.94112	0.179922	0.650771	0.894949	0.247116		0.120923	0.401741		0.114117	0.169069	0.102807
	0.236364	4.66095	0.48305	0.729053	0.757576	0.255147		0.105651	1.07237		0.122198	0.151515	0.095732
	0.237798	4.72757	0.168113	0.575	1.10952	0.265972		0.111959	1.1642		0.0619005	0.220481	0.0960043
	0.240354	3.87733	0.197905	0.725216	1.63103	0.2339		0.106262	0.296663		0.128391	0.14673	0.106851
	0.287579	4.03571	0.191439	0.822021	0.080557	0.15255		0.165099	0.271569		0.073994	0.209939	0.107799
	0.244687	3.77585	1.11731	0.516483	0.498516	0.243723		0.121769	1.40121		0.114289	0.130435	0.0906739
	0.24768	5.05454	0.18518	0.804661	0.522196	0.125427		0.12761	1.59049		0.0504966	0.240368	0.100381
	0.233069	2.8018	0.414492	0.104148	1.03314	0.119256		0.115215	3.38659		0.139429	0.104015	0.143168
	0.229925	1.21076	1.46543	0.457485	1.44083	0.246347		0.122473	1.14141		0.067644	0.116761	0.07086
	0.300974	4.48885	0.450933	0.130698	0.711039	0.14977		0.165831	1.32952		0.116729	0.0891089	0.0723831
	0.25074	2.53015	0.419282	0.539043	0.131852	0.180937		0.122328	0.995676		0.120836	0.0952381	0.100353
	0.241945	5.24319	0.42229	1.01469	0.762635	0.255378		0.114821	0.296458		0.0923605	0.0926316	0.101899
	0.234916	4.29467	0.54994	0.595946	0.51145	0.256864		0.108803	1.15692		0.132149	0.167325	0.0873806
	0.296081	3.01693	1.4611	0.553125	1.27097	0.115374		0.149364	1.87657		0.0539339	0.109487	0.0974258
	0.196723	4.59052	0.437751	0.567123	0.80826	0.273238		0.11178	0.356396		0.110856	0.213531	0.0563507
	0.276976	5.09446	0.449912	0.5375	0.541667	0.126469		0.159261	0.319173		0.113895	0.0996835	0.0599944
	0.209997	4.65969	0.226243	0.092302	0.176824	0.12784		0.169282	0.340681		0.107608	0.108586	0.0590647
	0.238616	4.4	0.200687	0.556713	0.526549	0.144005		0.124317	1.26481		0.144966	0.182469	0.0843246
	0.229534	3.99399	0.181633	0.878463	0.804479	0.153448		0.174433	1.01481		0.145142	0.0488482	0.0744314
	0.296732	4.64605	1.44719	0.103207	0.585185	0.297873		0.154548	1.41429		0.0512755	0.168378	0.0580149
	0.276342	1.07309	0.178626	0.58125	1.38252	0.150012		0.169439	0.820465		0.0686519	0.113784	0.0750898
	0.244572	3.03667	0.218812	0.117173	0.529321	0.283309		0.121967	1.17794		0.068537	0.178932	0.0767151
	0.24156	0.692164	0.17871	0.572917	0.683983	0.281296		0.122215	1.3154		0.0566856	0.183983	0.0938835
	0.241359	3.59404	0.257965	0.418133	1.02611	0.243206		0.104277	0.268505		0.0796691	0.0981309	0.0959044
	0.227331	3.2	0.266355	0.603675	0.532995	0.236458		0.126756	0.909091		0.108008	0.0830721	0.0576243
	0.231754	3.62832	0.18535	0.0844934	0.156418	0.164371		0.112796	0.313924		0.0972059	0.239113	0.0733977
	0.238028	4.64328	0.227785	0.092073	0.76434	0.298296		0.121674	1.67692		0.090361	0.0952381	0.0728954
	0.212136	2.24306	0.252223	0.107312	1.59309	0.260376		0.138629	0.947566		0.0846852	0.103512	0.0695215
	0.240495	1.3386	0.451946	0.625	0.722783	0.243402		0.114249	1.39869		0.0965502	0.10137	0.0695161
	0.235362	3.88545	0.177877	0.107106	0.491489			0.124427	0.253003		0.0591216	0.128605
	0.243708	2.62972	0.236905	0.109051	1.22216			0.122653	1.53451		0.111906	0.139131
	0.235991	3.35763	0.458078	0.856438	1.34085			0.115233	0.261139		0.0570554	0.193205
	0.239686	3.81953	1.42687	0.582589	0.657143			0.123253	1.2188		0.0921401	0.0839329
	0.236382	0.613592	0.215655	0.114286	1.38468			0.108333	1.0216		0.142027	0.177248
	0.219314	3.4745	0.178825	0.209379	0.17336			0.135106	1.17846		0.0899516	0.238452
	0.244504	4.62854	0.189804	0.89863	0.742564			0.115479	0.843137		0.135686	0.191895
	0.245269	0.508186	0.448913	0.166886	1.11896			0.119481	1.13099		0.0483284	0.123978
	0.230083	1.53882	0.178874	0.0923138	0.897252			0.12747	0.318289		0.110306	0.156733
	0.230977	4.96808	0.184236	0.567227	0.4814			0.147547	0.926154		0.106533	0.0776256
	0.254255	3.15315	0.197933	0.81278	0.140474			0.128319	1.17612		0.10769	0.186508
	0.244027	3.092	0.179564	0.167314	0.889491			0.121879	1.1189		0.0648661	0.240642
	0.205629	3.68	0.221837	0.182332	0.692675			0.125958	1.10078		0.139313	0.235949
	0.231515	4.57143	1.45319	0.945909	0.476131			0.121818	0.490869		0.103384	0.170061
	0.234689	3.30243	0.189954	0.115146	1.13692			0.127195	1.94909		0.0566928	0.105263
	0.238191	1.15449	0.243378	0.475062	0.232237			0.125555	1.65162		0.0977029	0.0922996
	0.238152	3.11828	0.255909	0.580574	1.51186			0.160768	1.19238		0.149452	0.228715
	0.234521	3.01471	0.201596	0.83558	0.69692			0.118971	1.11794		0.106211	0.163934
	0.235724	2.96399	0.206176	0.144922	0.522277			0.121517	0.451267		0.081422	0.208808
	0.255745	3.65948	0.180241	0.0869216	0.499322			0.125221	1.288		0.0950034	0.180952
	0.208528	1.08142	1.40894	0.092562	0.471477			0.209652	1.71429		0.0726827	0.123798
	0.247059	3.41391	0.269289	0.120493	0.528113			0.151407	0.152163		0.0704886	0.0795181
	0.244398	0.517857	0.230857	0.0986422	0.652892			0.168288	1.21127		0.0770976	0.16142
	0.243981	3.77054	0.199094	0.0665454	0.706413			0.121455	0.847273		0.102059	0.171753
	0.295093	4.16348	1.07684	0.0786129	1.45407			0.173077	1.33694		0.0555054	0.0909091
	0.24425	2.95595	0.175258	0.097785	0.620985			0.109476	1.79506		0.0767266	0.229796
	0.251828	3.94821	0.181784	0.0960667	1.07315			0.117459	0.213636		0.119582	0.181675
	0.231258	3.68667	0.191147	0.0775419	1.5753			0.111817	1.50257		0.0778159	0.0448124
	0.180575	4.88231	0.204672	0.0587677	0.603252			0.22241	1.3368		0.0679501	0.134196
	0.237614	4.85067	0.317691	0.0761797	0.71237			0.111898	0.797665		0.0566249	0.192016
	0.217012	4.70834	0.443905	0.119726	0.964871			0.165145	1.15361		0.0807986	0.099585
	0.236709	1.27611	1.332	0.0936451	0.5			0.197616	0.289996		0.061016	0.12098
	0.194168	3.51598	0.199577	0.119692	0.993111			0.150848	1.289		0.0409247	0.0909091
	0.238219	5.16	0.250632	0.0874219	1.07792			0.114374	0.346158		0.0729973	0.150595
	0.195009	4.925	1.0733	0.107646	0.8157			0.156119	1.15733		0.0541347	0.0842975
	0.257381	3.99684	0.189614	0.0782723	0.62533			0.130166	0.583634		0.0719072	0.172459
	0.236134	4.51591	0.463291	0.0922507	0.630862			0.0962185	0.872964		0.0822649	0.0963855
	0.242311	3.05263	0.178778	0.0875003	1.25557			0.123295	0.896476		0.0997962	0.245803
	0.237484	3.05773	0.17622	0.0688273	0.591371			0.111841	1.15333		0.164137	0.0959752
	0.27601	3.99607	0.203249	0.0933621	1.86416			0.116939	0.458505		0.0739763	0.0985477
	0.244651	2.3363	0.206877	0.0609833	0.906609			0.121793	0.26845		0.0976631	0.249787
	0.2412	4.85872	0.186318	0.086788	0.730858			0.113676	1.1982		0.11889	0.224242
	0.23441	3.224	0.172723	0.11416	0.529851			0.0964952	0.302152		0.135449	0.132829
	0.239188	3.66051	0.498598	0.0918867	0.552268			0.115222	1.53608		0.144377	0.107576
	0.200804	5.11228	0.405525	0.0973367	0.742489			0.162015	1.11137		0.0782322	0.0909091
	0.227445	3.35311	1.42395	0.102729	1.44012			0.0918687	1.20667		0.122889	0.174544
	0.288366	2.76	0.220149	0.0826512	0.591703			0.132793	0.938433			0.0935551
	0.195572	4.75203	0.229386	0.138767	1.44655			0.117846	0.294954			0.123007
	0.186204	3.03	0.214599	0.12982	0.612554			0.224795	1.20555			0.173312
	0.249499	4.09748	0.179206	0.0788107	0.469754			0.0930138	1.27385			0.232355
	0.190932	2.93125	0.183597	0.157283	1.07557			0.204005	1.22075			0.12257
	0.242998	1.34385	0.235704	0.108064	1.07803			0.114968	1.14994			0.100575
	0.187463	1.0098	0.1819	0.117769	1.47824			0.159559	1.21701			0.173585
	0.238616	4.31129	0.212802	0.0847527	0.672451			0.142987	2.73589			0.0909091
	0.205054	3.74912	0.209316	0.0651335	0.541667			0.0921027	1.29273			0.0930736
	0.193829	3.70286	0.229115	0.0660965	1.08159			0.146623	1.43577			0.168733
	0.241956	4.68421	0.197979	0.0612232	0.915825			0.126216	1.33561			0.227846
	0.213155	3.576	0.229451	0.0801736	1.31629			0.217024	1.20266			0.146618
	0.231221	0.504559	0.230948	0.112867	0.640866			0.136012	0.906796			0.146573
	0.230047	2.88579	0.478932	0.116371	0.857909			0.0791862	0.282603			0.173027
	0.236071	5.20112	0.397918	0.0747934	1.70748			0.126364	1.32767			0.126263
	0.235743	4.25037	0.184921	0.105641	1.19114			0.113253	1.16393			0.104377
	0.22772	3.32421	0.216578	0.0609921	0.713805			0.201689	0.75955			0.182973
	0.244597	0.824733	0.206688	0.0687821	0.7375			0.174603	3.12471			0.214141
	0.215474	0.602606	0.42917	0.0676978	0.506085			0.199566	0.171142			0.135993
	0.193508	3.16333	0.354768	0.281625	0.652824			0.154334	0.955319			0.0943339
	0.247556	4.12	0.468518	0.29241	0.440959			0.113881	1.2012			0.13367
	0.194458	3.4209	0.445043	0.277415	0.577438			0.154048	1.76			0.0946197
	0.192007	0.686589	1.1604	0.260835	0.856459			0.144487	0.201714			0.0599054
	0.217539	3.87	0.401446	0.270741	0.52462			0.174908	1.21231			0.11032
	0.249366	3.43928	0.385624	0.31034	1.66185			0.121466	0.272495			0.169832
	0.236724	5.13454	1.40467	0.277097	0.57685			0.113098	1.3219			0.242123
	0.227899	0.653476	0.500211	0.263602	1.13468			0.10333	1.44444			0.179289
	0.255161	1.19	1.14915	0.137321	1.07048			0.114346	0.357074			0.209766
	0.239615	5.18	0.402991	0.335378	0.759592			0.120108	2.29494			0.205321
	0.244102	2.84267	0.418434	0.289001	0.784848			0.120534	1.43728			0.186364
	0.23098	0.666667	1.16781	0.274947	1.51717			0.125285	1.31618
	0.244921	2.96166	0.537778	0.296217	0.538306			0.107045	1.36842
	0.255066	2.79	0.406778	0.291047	0.531429			0.119984	1.13482
	0.240149	3.4472	0.381523	0.102598	0.738836			0.1169	0.984028
	0.193165	2.7	0.400543	0.277299	1.04923			0.153821	1.29391
	0.235953	3.95636	0.378028	0.0703615	1.72403			0.120858	1.00149
	0.234343	3.30991	0.516111	0.124885	0.691748			0.117171	1.29239
	0.238489	0.56398	0.196111	0.286217	0.508621			0.131323	0.352171
	0.240886	2.61972	0.400367	0.102273	0.554264			0.122409	1.33043
	0.283935	0.711738	0.219043	0.0935463	0.606612			0.14596	1.42268
	0.244386	2.8982	1.15095	0.112248	0.908905			0.106473	0.297587
	0.236343	3.50732	0.233121	0.0834023	1.12147			0.116778	0.391667
	0.225083	0.863315	0.209514	0.095343	0.755051			0.17072	0.142263
	0.242895	4.72137	0.494435	0.195508	0.542857			0.116711	1.14343
	0.245763	4.03275	0.439367	0.296762	0.528868			0.124068	0.494015
	0.242997	2.70817	1.47849	0.266653	0.269678			0.12221	1.27333
	0.245564	4.88349	0.787323	0.078504	0.365253			0.103892	1.08348
	0.202823	4.6302	1.56685	0.111927	0.294163			0.126395	0.965333
	0.242033	3.29231	1.39959	0.0752214	0.774934			0.131259	1.13426
	0.245046	4.03835	1.63205	0.125768	0.321644			0.11911	2.18487
	0.24135	4.3239	0.208028	0.0998272	1.23532			0.120034	1.46918
	0.235013	3.26833	0.487091	0.101769	0.509901			0.114589	0.313008
	0.231519	4.94033	1.49222	0.299755	1.53574			0.11404	0.752941
	0.243858	2.96571	0.201511	0.1388	0.357205			0.118744	0.9325
	0.228637	3.53348	1.37086	0.263449	0.933884			0.125866	1.25579
	0.233966	2.97855	1.61799	1.70739	0.498778			0.104141	1.12334
	0.182139	0.666849	0.333294	1.787	0.242968			0.159425	1.34325
	0.23281	0.975958	1.56302	0.113555	0.992384			0.117842	0.249688
	0.230457	3.31603	1.61948	0.681289	0.835631			0.12044	0.216841
	0.240322	0.837647	1.56605	0.225063	1.02393			0.101571	1.63501
	0.237817	2.62937	0.416964	1.71577	0.454652			0.129955	1.11257
	0.232051	4.04803	1.33274	1.28723	1.34776			0.1166	3.67852
	0.233866	1.3319	0.465189	0.654045	0.516335			0.141853	0.162559
	0.200066	0.816964	0.395988	0.0982958	1.26191			0.15799	1.05411
	0.241394	4.55856	0.221929	0.127652	0.519118			0.106016	0.437113
	0.210908	0.770344	1.59108	0.0769384	0.610278			0.239596	1.56267
	0.21007	3.94775	0.423715	0.576859	0.867133			0.235246	1.25128
	0.232275	0.653167	0.517288	0.124817	1.1199			0.12963	0.782456
	0.22877	0.65945	0.524425	0.381986	0.643688			0.119006	1.34746
	0.264331	3.7	0.488554	0.648503	1.24713			0.10828	3.656
	0.255724	2.10123	1.43883	1.71875	0.653195			0.115447	0.878049
	0.230657	1.30815	0.438395	0.0847899	0.515936			0.113869	0.260365
	0.2336	0.61875	0.419323	0.34964	0.54343			0.106	1.20857
	0.237805	1.06522	1.39235	0.596098	0.625298			0.121212	1.4906
	0.251019	0.888889	0.193503	0.329054	2.71123			0.115995	1.59687
	0.251231	1.37047	1.16887	0.117887	0.839646			0.127035	1.82019
	0.229515	0.618065	0.21046	1.65424	0.570064			0.115752	1.88235
	0.263376	1.13548	1.48565	0.573841	1.32667			0.158252	0.279412
	0.297326	0.54	0.199796	0.137586	0.671151			0.155615	1.28678
	0.21216	0.699871	0.456807	0.117399	0.55567			0.079739	1.21908
	0.232892	0.730794	0.219982	0.364107	0.446352			0.127085	0.20907
	0.236703	2.78556	0.386389	0.164807	0.920417			0.128919	1.20286
	0.239906	2.9	1.40682		1.04697			0.128795	0.296623
	0.254951	1.08528	0.273312		0.922979			0.123875	0.743034
	0.237694	3.38089	1.73809		1.41834			0.103107	0.349745
	0.236088	0.764444	0.38594		0.622378			0.169489	1.3936
	0.244919	0.724444	0.373046		0.556931			0.135906	0.893617
	0.231622	5.14667	0.437476		1.50532			0.125438	1.24234
	0.233376	0.505821	0.413291		1.36371			0.110196	0.854748
	0.234333	0.805263	0.44901		1.20101			0.122441	0.285026
	0.245054	0.620408	0.188493		1.36542			0.127632	1.36377
	0.244567	0.530664	0.490354		0.561475			0.117876	1.29895
	0.177377	0.785716	0.414516		0.563284			0.210996	0.324492
	0.255639	2.54243	0.443795		0.506383			0.130827	1.27215
	0.238708	0.589916	0.367717		1.15912			0.10836	0.752443
	0.227815	3.88918	0.554827		0.717958			0.110464	1.425
	0.231652	0.83511	0.399995		1.28534			0.110755	1.09866
	0.249734	0.541176	0.264033		1.42861			0.109104	1.24571
	0.238113	2.82132	0.197666		1.51607			0.118113	1.27164
	0.243181	3.83582	0.431538		0.856553			0.129971	0.80758
	0.233633	1.876	0.440769		0.498695			0.113633	0.601114
	0.241754	0.922917	0.180841		0.626517			0.102699	1.39
	0.263652	0.583192	0.373606		0.403738			0.129184	1.25536
	0.247782	0.509507	0.361262		0.658444			0.10583	0.352939
	0.231139	2.46939	0.375		0.744525			0.105063	0.865454
	0.230881	3.08	1.47626		1.28582			0.125145	0.75615
	0.192115	0.623128	0.274618		2.21141			0.147622	0.483444
	0.249698	0.595602	0.192982		1.61247			0.108364	2.91667
	0.250819	4.824	0.414439		2.33083			0.113578	0.871429
	0.268058	0.582313	0.373903		1.70523			0.142857	1.28
	0.237642	3.77429	0.361205		0.822844			0.110441	0.794793
	0.236271	0.618308	0.168648		0.84586			0.143465	1.41214
	0.230691	1.4	0.196122		1.21678			0.114334	1.37333
	0.24109	4.62856	0.213655		0.595855			0.119497	0.318666
	0.233705	0.606061	0.17133		0.765399			0.122593	1.46584
	0.246117	0.733702	0.235732		0.814327			0.110713	1.68
	0.236661	3.13661	0.381859		0.632242			0.103036	1.35273
	0.323963	0.740741	0.463528		0.495159			0.136546	1.4018
	0.243795	3.41818	0.183409		1.55028			0.0992859	0.944413
	0.266082	0.81399	0.176314		0.832168			0.124561	1.11831
	0.244814	3.04729	0.20254		1.50532			0.119139	1.4446
	0.254593	0.716332	0.346587		1.01811			0.124409	0.29252
	0.251276	0.685649	1.27124		1.51413			0.110969	1.33533
	0.233667	1.35333	1.42185		1.30694			0.101825	1.84553
	0.193303	0.581521	1.51961		0.694774			0.1616	0.266693
	0.241681	2.69978	0.207549		0.612708			0.123759	0.350372
	0.239407	0.55036	0.184659		1.76584			0.117804	1.29453
	0.241047	0.615384	1.15827		0.982323			0.117696	1.21397
	0.278662	0.851282	0.385836		1.50912			0.135032	0.223936
	0.236796	0.781802	0.220251		1.71343			0.127684	1.40467
	0.18196	2.55821	0.18725		0.707087			0.202074	0.790291
	0.239461	0.601861	1.18222		0.876951			0.111848	1.16949
	0.230991	3.40491	0.410963		1.51089			0.103111	0.518363
	0.230344	3.5836	0.442407		1.5255			0.107522	1.47077
	0.235782	0.85061	1.4127		0.967646			0.112765	0.142049
	0.230523	3.79356	0.184053		0.68984			0.130643	1.12389
	0.247305	1.66484	0.427661		0.575758			0.109702	0.277519
	0.232673	2.24	0.185174		1.01818			0.111111	1.04088
	0.211122	3.19063	0.199477		0.679807			0.127999	1.40718
	0.242174	0.543791	0.518838		0.470249			0.129947	1.20164
	0.247186	0.770811	0.452184		0.793389			0.119677	1.36
	0.238399	0.944923	0.362975		1.33675			0.109935	1.56803
	0.234701	4.16861	0.191301		0.649351			0.131236	1.19303
	0.291459	4.43369	0.395765		1.57514			0.129353	0.128837
	0.234843	0.57377	0.391814		0.878296			0.119958	0.131253
	0.245871	4.7389	0.462771		1.47799			0.0898179	0.911379
	0.229008	4.89706	1.59287		0.583164			0.0893766	1.26036
	0.23437	0.828589	0.189744		0.253975			0.104313	1.27266
	0.230384	0.62069	1.1795		1.14008			0.22382	1.27186
	0.243572	4.13509	0.409444		0.55			0.105097	1.45105
	0.239014	3.61685	0.476786		1.03463			0.119442	0.391847
	0.236224	0.625616	0.40219		0.581074			0.134875	1.16138
	0.244203	0.861219	0.180926		1.28472			0.102615	1.2248
	0.310986	4.44267	0.51903		1.1102			0.140392	0.132149
	0.24426	0.941198	0.462849		0.275224			0.0924745	1.30316
	0.235374	5.58333	0.403127		0.497283			0.221315	0.665041
	0.262091	4.10824	0.388255		0.945222			0.141536	1.28308
	0.234326	0.771739	0.160372		0.31265			0.126029	1.18702
	0.26715	3.57455	0.357295		1.00727			0.119744	0.957958
	0.243716	3.01917	0.392257		1.13956			0.116402	0.335257
	0.26861	2.96128	0.33136		0.833942			0.0935062	0.286429
	0.238794	2.14444	0.272924		0.715631			0.107419	1.38769
	0.192322	4.97347	0.408744		0.930303			0.11571	0.810127
	0.211673	3.27193	0.461249		0.693069			0.163732	1.3204
	0.192323	3.94408	0.376395		1.14863			0.115287	0.771547
	0.238505	0.659664	0.395307		1.45541			0.112475	0.20754
	0.263851	0.621795	0.159979		0.802105			0.133061	0.264647
	0.191586	3.32479	0.210762		0.876372			0.23593	1.12205
	0.198311	0.669177	0.52985		1.23136			0.162456	1.9
	0.240185	0.630137	0.201836		1.51956			0.127945	1.06135
	0.24585	5.54513	0.434752		1.38055			0.114447	0.884297
	0.247056	1.08818	0.196277		0.743671			0.129749	1.01042
	0.233394	1.28604	0.539033		0.762626			0.115105	1.01449
	0.269567	3.1429	0.424794		0.770125			0.124412	1.5257
	0.288125	3.81379	1.18372		0.836538			0.10902	1.17358
	0.231906	0.613916	1.52549		1.44463			0.109771	0.363441
	0.290848	2.8962	0.349324		0.153572			0.0923593	1.6871
	0.281334	3.10478	0.533067		0.414442			0.157612	0.148448
	0.237592	2.40175	0.591166		2.03349			0.11943	0.92875
	0.269487	4.99667	0.28462		1.70813			0.134948	1.18994
	0.194011	0.536371	0.403462		1.04533			0.150477	0.747579
	0.274791	3.46912	0.205036		2.14699			0.121042	1.28009
	0.190894	4.06982	0.531201		0.868687			0.158463	1.54286
	0.296021	0.695096	1.16825		1.19893			0.100265	0.28213
	0.240514	0.520058	1.23341		0.900433			0.105416	0.703196
	0.242496	3.03594	1.23032		0.53271			0.117299	1.51207
	0.254786	1.16352	1.17237		0.680251			0.145803	1.24331
	0.270114	3.37412	0.186165		1.38143			0.126747	1.16667
	0.231961	0.550351	0.193791		1.72049			0.107978	0.822222
	0.269129	0.674581	0.195301		0.755102			0.15038	0.284617
	0.233399	5.22207	1.22445		0.560074			0.112887	0.8
	0.268693	0.633654	0.394643		1.30685			0.136447	0.293271
	0.238065	0.738095	0.416174		0.969626			0.120666	0.75474
	0.230384	0.640371	0.380763		1.04095			0.119922	0.788417
	0.237706	4.30857	0.412848		1.74514			0.122122	0.735088
	0.25318	0.677364	0.379092		0.245991			0.126267	0.74898
	0.23108	0.78536	0.536075		0.337592			0.11172	0.912057
	0.212882	1.01942	0.424753		0.537559			0.118108	1.03714
	0.202063	3.85217	0.441504		0.673419			0.159584	1.11895
	0.206869	0.592368	0.443266		1.73106			0.154546	1.11933
	0.228022	1.5045	0.417851		0.36588			0.157012	0.822165
	0.17942	0.888153	1.05848		1.16543			0.164276	0.773276
	0.285669	1.10861	0.453902		0.833939			0.14955	1.09882
	0.205944	2.99692	0.446038		0.44751			0.154171	0.9279
	0.19967	0.929329	0.412131		0.928169			0.148706	0.300912
	0.482974	1.05915	1.45907		0.51319			0.202731	2.16915
	0.206752	0.559944	0.31553		0.980415			0.151164	0.126813
	0.25	0.832398	0.301309		1.60417			0.197391	2.752
	0.238346	0.611983	0.196197		0.359068			0.195457	1.8875
	0.199908	0.90801	0.383246		0.772727			0.155725	0.682513
	0.196991	1.74711	0.417284		0.635294			0.176972	0.530428
	0.217909	1.57603	1.08588		0.467581			0.154252	1.65639
	0.470824	0.516631	1.46751		1.24078			0.219013	1.14966
	0.216766	0.525096	0.408205		1.17093			0.14085	1.33596
	0.197337	1.85714	0.384312		1.13218			0.166453	0.122646
	0.227071	0.692317	0.181365		2.83903			0.211465	0.147637
	0.201008	1.56737	0.176011		1.62626			0.168662	1.55588
	0.198609	0.764615	1.14701		1.26176			0.167482	1.33333
	0.193998	1.2532	1.39821		0.79564			0.158434	1.05009
	0.218269	0.536308	0.471374		0.723232			0.209548	0.876
	0.534591	0.634337	0.176776		1.22222			0.190032	1.14735
	0.189333	1.6018	0.400905		1.85185			0.196395	0.77551
	0.26657	0.621746	0.425815		1.29314			0.231456	1.46571
	0.192762	0.655208	1.25076		0.359209			0.19916	0.269408
	0.231186	0.819055	0.437391		0.772727			0.166401	0.351629
	0.201956	0.56364	0.395362		1.19911			0.146888	0.758204
	0.194512	0.896283	0.460671		1.00099			0.150005	1.028
	0.192391	0.663288	0.22902		1.64378			0.150158	1.22393
	0.19648	0.602388	0.391305		0.469496			0.144761	0.766488
	0.671296	0.639222	1.30225		1.21034			0.190476	0.132597
	0.662409	0.735672	1.38046		1.88676			0.185512	0.914088
	0.597645	0.821445	1.55139		0.784858			0.288303	1.1612
	0.256036	0.618821	0.361795		0.777449			0.163924	0.283288
	0.239962	0.696268	0.196599		0.685195			0.185578	0.311352
	0.221895	1.67121	0.452518		0.990099			0.252859	1.10815
	0.209016	0.61362	0.19256		1.52392			0.159482	0.320732
	0.241771	0.580764	0.388407		1.55623			0.182134	1.14909
	0.197842	0.561313	0.375755		0.726316			0.231113	0.205095
	0.226599	0.587629	1.34757		0.980485			0.149953	0.153221
	0.220966	1.09122	0.396519		0.599332			0.145632	0.439184
	0.209016	0.567525	0.185231		1.4555			0.151236	1.16603
	0.49978	0.586108	0.188269		2.09384			0.179269	0.412779
	0.200465	0.606736	0.174157		0.637689			0.153921	0.622852
	0.206695	0.576591	0.403363		0.768939			0.140033	1.21016
	0.19563	0.5557	1.25292		0.40592			0.150464	1.1555
	0.20379	0.864363	0.472975		0.946087			0.15495	0.972105
	0.20349	0.886715	0.409624		0.92057			0.168237	0.313528
	0.203956	0.668214	0.179971		0.957618			0.148159	0.749431
	0.540385	0.629982	1.49406		0.821429			0.28078	0.83
	0.195912	0.595646	0.373695		1.10017			0.150328	1.11464
	0.194094	0.552825	0.427672		0.745856			0.160203	0.942208
	0.183272	0.665629	0.457796		0.852234			0.169849	1.48561
	0.207668	0.995319	0.473759		0.681988			0.150319	1.34769
	0.216985	1.77744	0.450389		1.27885			0.166001	1.30513
	0.227331	1.10712	0.397695		1.48365			0.180648	2.94081
	0.191539	0.831967	0.182701		1.22843			0.143757	1.31045
	0.212136	1.53031	1.5764		1.25678			0.158461	0.36056
	0.224353	0.888889	1.42399		1.3559			0.155245	0.721131
	0.230977	1.01193	0.59584		0.542003			0.229022	1.21779
	0.217116	1.5045	0.392184		1.82423			0.181457	1.28163
	0.194086	1.83512	0.40031		0.484337			0.148541	1.12422
	0.550926	0.747617	0.183513		0.234945			0.206533	0.273771
	0.229728	1.79885	1.25874		1.55063			0.153985	0.38189
	0.19582	0.599501	1.48414		1.2244			0.143237	1.69911
	0.211839	1.09666	1.50087		1.68806			0.183578	2.37195
	0.193046	0.597952	1.26279		0.806955			0.142767	1.08043
	0.511084	0.946935	1.56209		0.796143			0.199627	0.813187
	0.220337	0.681391	1.55949		0.635278			0.251664	0.363133
	0.260699	0.849783	0.386826		0.546604			0.161068	0.132748
	0.483204	0.587324	0.394059		1.24042			0.175969	1.39184
	0.217012	1.11097	0.677056		0.177738			0.254394	3.57913
	0.253529	0.513571	1.3259		0.28486			0.178906	1.11706
	0.196213	0.791411	0.363537		0.754339			0.175181	1.61213
	0.196016	0.95135	0.400793		1.52615			0.208978	1.05514
	0.287216	1.23251	0.219949		1.22174			0.155965	0.470736
	0.215164	0.672399	1.66176		1.60352			0.158272	1.09811
	0.189223	1.88741	0.518548		1.088			0.140566	1.12984
	0.250859	0.643549	0.422167		1.55394			0.26205	1.04192
	0.20858	0.568569	1.4754		0.697084			0.147694	0.826958
	0.235008	0.512808	1.35888		0.323468			0.164369	1.20458
	0.195572	1.25506	1.4268		0.968944			0.160059	1.61275
	0.517519	0.97621	1.41605		0.609091			0.283501	0.224107
	0.191753	0.560388	0.503529		0.486968			0.204336	1.04828
	0.193891	0.846049	1.27971		1.55382			0.155141	1.38061
	0.176288	1.72963	1.23777		1.22645			0.148561	1.10032
	0.195705	1.60447	0.528155		1.35282			0.217905	0.2
	0.561743	1.60447	0.221935		0.340664			0.18583	0.835279
	0.264932	7.2068	1.26697		0.514205			0.162065	0.928
	0.203302		0.243912		0.436747			0.149074	0.878698
	0.203633		1.30508		1.17266			0.15222	1.02679
	0.194431		1.2142		0.568112			0.155019	0.223887
	0.191378		0.340233		2.12615			0.12778	1.40941
	0.194429		1.27475		1.12137			0.15704	0.754076
	0.197052		1.20687		0.719192			0.150225	1.65818
	0.195078		1.56391		1.58741			0.141611	1.3131
	0.224766		0.341575		0.489695			0.160426	0.168827
	0.191983		1.30311		1.27928			0.138325	1.39815
	0.194352		1.75943		0.560606			0.179193	2.02889
	0.193669		1.64994		0.84058			0.160886	1.23489
	0.200961		1.0762		0.960043			0.185481	1.26608
	0.278519		1.64744		0.594037			0.176442	1.26122
	0.205716		0.445067		1.64809			0.238849	0.789179
	0.215173		0.430157		0.840909			0.168498	0.361376
	0.206697		0.434532		1.64954			0.15394	0.251075
	0.204911		0.441512		1.04011			0.205795	0.702991
	0.276074		0.393092		1.55521			0.17607	1.29915
	0.21328		0.231261		0.640333			0.153016	1.19088
	0.191092		0.466268		0.587699			0.142439	0.125926
	0.19861		0.203212		1.62809			0.227934	1.23151
	0.20128		0.422047		1.08293			0.141998	1.50993
	0.194875		0.251356		1.83743			0.127756	1.3213
	0.202873		0.419793		0.330839			0.147646	0.397508
	0.223634		0.512018		0.74569			0.209062	0.823647
	0.21952		1.49691		1.26403			0.20355	0.682317
	0.209279		1.13047		0.532076			0.154362	1.57555
	0.199098		0.480894		1.35045			0.172987	1.33723
	0.200503		0.591522		1.58252			0.211046	1.34483
	0.241122		1.15261		1.41781			0.142856	0.795146
	0.195439		0.514856		1.37741			0.156973	0.286493
	0.195098		0.490093		0.98032			0.149006	0.980473
	0.200821		1.22765		0.809524			0.149259	1.25551
	0.517774		0.20543		0.791328			0.204484	0.374405
	0.202954		0.455137		0.673716			0.144545	0.775837
	0.197597		1.20829		1.53161			0.153708	0.272307
	0.194472		0.494028		0.296716			0.231028	0.8
	0.204902		0.333601		1.1			0.161443	1.0092
	0.202979		1.15063		0.415564			0.172571	1.12091
	0.195799		1.21001		0.401131			0.208789	0.307698
	0.198059		0.642626		1.7457			0.155233	1.11508
	0.197017		0.426922		1.15152			0.149823	0.714286
	0.197011		1.04527		0.784512			0.143151	0.311521
	0.264353		0.315897		1.31089			0.222611	0.796499
	0.500855		1.09709		1.37172			0.188757	1.13836
	0.245097		1.15217		1.48465			0.159045	1.81508
	0.483068		0.221336		0.599256			0.188464	1.27059
	0.331427		0.287765		1.36476			0.241827	0.791569
	0.313383		1.36757		0.495712			0.238147	0.953212
	0.305527		0.311541		0.760631			0.177124	0.838621
	0.235099		0.218954		0.879888			0.182779	0.973639
	0.192673		0.416178		1.10789			0.214057	0.859127
	0.250905		0.412851		1.3039			0.160624	0.740139
	0.292285		1.04265		0.179231			0.162033	0.173653
	0.192323		1.2044		0.67087			0.155907	1.1
	0.285306		1.11078		1.13545			0.172136	1.60762
	0.195675		0.475954		0.619186			0.158165	0.766189
	0.191871		0.479939		0.500928			0.143396	0.745657
	0.309658		1.05973		0.592748			0.175056	1.58886
	0.270557		0.209443		0.602865			0.245028	0.282412
	0.209603		0.412914		0.510676			0.15011	1.29739
	0.212882		0.239985		1.22721			0.157299	0.716535
	0.270557		1.10434		0.602709			0.169269	2.55856
	0.209603		0.364237		0.54375			0.154218	1.26856
	0.212882		0.497028		1.50503			0.164181	0.958941
			0.485619		1.64066				1.57846
			1.1836		1.05915				0.561964
			1.26484		0.559944				0.569401
			1.17647		0.832398				0.510387
			1.05891		1.12064				0.473684
			0.402894		0.90801				0.476981
			0.390365		1.74711				0.563895
			0.182562		1.57603				1.47885
			0.215718		1.02227				1.70475
			1.3164		1.06523				0.444014
			1.33889		1.85714				0.452888
			1.23151		1.36098				0.673113
			0.202695		1.56737				0.557882
			0.463797		0.764615				1.78501
			0.354977		1.2532				1.51692
			1.2971		1.08129				0.706091
			0.459897		1.1922				0.453799
			1.12145		0.754567				0.510294
			0.236929		1.1981				1.30897
			0.530366		0.950033				0.543196
			1.20454		1.00079				0.437188
			0.432685		1.21612				0.447563
			0.490337		1.73217				0.524584
			1.01536		1.05812				1.42433
			0.492241		1.90592				0.566106
			1.33066		0.663288				1.59293
			0.446103		1.13514				0.556384
			0.43593		1.18795				0.471387
			0.354813		1.44196				0.513695
			0.41916		1.70693				0.573978
			0.3211		1.14298				0.608754
			0.293297		1.40034				0.512978
			1.13431		1.67121				0.55361
			0.400261		1.16596				0.745842
			0.239381		1.06904				0.508216
			1.33937		1.04092				0.55011
			0.180233		1.18825				0.494625
			1.12892		1.09122				0.473026
			1.32689		1.04026				1.65709
			1.17621		1.09645				0.510604
			0.388384		0.606736				0.543573
			1.06275		1.1101				0.523162
			0.392043		1.06947				0.518311
			1.30225		0.864363				0.473773
			0.410936		1.91658				0.577735
			0.260849		1.21085				1.61174
			0.349816		1.17821				0.539533
			0.46317		1.09268				0.54825
			1.05944		1.0551				0.539274
			1.31563		1.21659				0.492015
			0.183847		0.995319				0.545712
			0.469046		1.77744				0.605409
			0.365739		1.10712				1.55086
			0.187608		0.831967				0.623707
			0.381036		1.53031				0.550205
			0.484627		0.888889				0.646236
			0.385855		1.01193				0.559621
			0.445757		1.5045				0.59034
			0.490047		1.83512				0.621403
			1.15961		0.747617				1.57092
			1.3153		1.79885				0.558957
			0.408038		1.09348				1.7628
			0.344518		1.09666				0.52138
			0.441613		1.10582				1.5702
			0.414795		0.946935				0.518898
			0.367299		1.22053				0.592306
			0.383523		0.849783				0.574357
			0.466443		1.07669				0.566583
			0.416061		1.11097				0.538591
			1.03047		0.868164				1.66709
			0.462825		0.791411				0.507737
			0.417443		0.95135				0.582822
			0.426632		1.23251				0.63058
			0.415122		1.24844				0.682651
			1.22751		1.88741				0.493289
			1.29268		1.24046				1.61003
			0.454698		1.07559				0.542797
			0.409192		0.976276				0.474436
			1.07647		1.25506				0.455544
			1.24077		0.97621				1.55274
			0.215774		0.560388				1.48471
			1.25919		0.846049				0.507661
			1.36375		0.449912				1.51135
			1.1		0.480471
			0.378002		0.788019
			0.405069		1.63292
			1.22051		1.44719
			0.198862		0.734862
			0.377065		0.218812
			0.4075		0.17871
			1.22647		1.58774
			1.32737		0.625026
			0.182604		0.395523
			0.213175		0.492243
			0.411387		0.252223
			0.469687		0.451946
			0.327168		0.411049
			1.21977		0.236905
			0.289308		0.458078
			0.404269		1.42687
			0.194744		0.215655
			0.416107		0.728233
			1.07532		0.189804
			1.23296		0.207093
			0.411049		0.178874
			0.308963		0.184236
			0.317087		0.197933
			1.0719		0.752794
			1.28452		0.808425
			0.478283		1.45319
			0.185654		0.78092
			1.47137		0.243378
			0.421721		0.255909
			0.408019		0.201596
			0.371501		0.206176
			0.438797		0.180241
			1.15686		1.40894
			1.17695		0.269289
			0.43662		0.230857
			1.33063		0.199094
			1.08378		1.07684
			0.189954		0.175258
			0.211937		0.727795
			0.247583		0.191147
			0.217816		0.204672
			1.20217		0.317691
			1.29233		0.443905
			0.194121		1.332
			0.201387		0.199577
			0.217627		0.250632
			1.36048		1.0733
			0.179856		0.189614
			0.282786		0.463291
			1.17596		0.178778
			0.196004		0.744671
			0.194719		0.203249
			1.14763		0.206877
			0.181469		0.186318
			0.275693		0.172723
			1.12853		0.498598
			1.22053		0.405525
			0.175258		1.42395
			1.0655		0.220149
			0.203783		0.849349
			1.1338		0.214599
			0.179964		0.179206
			0.191147		0.183597
			0.199749		0.235704
			1.29904		0.1819
			0.324403		0.212802
			0.433441		0.209316
			0.444627		0.229115
			1.30314		0.197979
			0.197633		0.229451
			0.195031		0.230948
			0.384058		0.795254
			0.17622		0.175108
			1.12935		0.740476
			0.205589		0.216578
			0.471245		0.206688
			0.194313		0.189935
			1.00829		0.354768
			0.390044		0.205238
			1.15052		0.191449
			1.39338		1.1604
			0.267146		0.183891
			1.11667		0.173656
			1.19951		1.40467
			0.384221		0.206029
			0.193184		1.14915
			0.468879		0.180126
			0.39728		0.194751
			0.945127		1.16781
			1.0731		0.236098
			0.42151		0.189731
			1.125		0.719346
			0.471862		0.178246
			1.13154		0.17097
			0.197942		0.516111
			0.462717		0.196111
			0.455079		0.178122
			1.15825		0.219043
			0.231376		1.15095
			1.22919		0.233121
			1.03431		0.209514
			0.192465		0.494435
			0.296167		0.196751
			0.175108		1.47849
			0.353567		0.787323
			0.286008		1.56685
			0.201951		1.39959
			1.1657		1.63205
			1.17507		0.208028
			1.08304		0.201778
			1.20039		1.49222
			0.191416		0.201511
			1.1354		1.37086
			0.220292		1.61799
			0.197109		0.333294
			1.09063		1.56302
			1.05868		1.61948
			0.192431		1.56605
			0.351351		0.416964
			0.397899		1.33274
			1.15307		0.465189
			1.07647		0.184456
			1.16478		0.221929
			0.288013		1.59108
			1.16066		0.423715
			0.385624		0.229123
			0.481971		0.22379
			1.36909		0.21968
			0.418689		1.43883
			0.4216		0.438395
			1.18255		0.191016
			1.02294		1.39235
			1.14321		0.193503
			0.257437		1.16887
			0.418449		0.21046
			1.12416		1.48565
			1.1861		0.199796
			1.32699		0.200781
			0.384449		0.219982
			0.403908		0.178077
			0.378028		1.40682
			0.30096		0.273312
			1.16004		1.73809
			0.205829		0.177892
			0.380381		0.170923
			1.15784		0.197231
			0.179973		0.188872
			0.225779		0.196867
			0.202647		0.188493
			0.420039		0.201206
			0.190962		0.193537
			1.42364		0.210657
			1.31566		0.367717
			1.32082		0.238458
			1.27502		0.180256
			1.35125		0.264033
			1.32217		0.197666
			0.524762		0.186665
			1.2606		0.198377
			1.20016		0.180841
			0.201634		0.172829
			0.197765		0.70502
			1.29651		0.172078
			1.31712		1.47626
			0.296236		0.274618
			0.204323		0.192982
			1.41604		0.183247
			1.08803		0.716203
			1.32543		0.168315
			1.31934		0.168648
			0.302432		0.196122
			0.321197		0.213655
			1.38936		0.17133
			1.14726		0.235732
			1.19634		1.61366
			1.23337		0.463528
			1.21984		0.775053
			1.26582		0.176314
			1.42638		0.20254
			0.18673		1.43737
			1.21617		1.27124
			1.0781
			0.219624
			1.10294
			1.08824
			0.221343
			0.195863
			0.201747
			0.2448
			0.211868
			1.33802
			1.23402
			0.253918
			1.20703
			1.14379
			1.40583
			0.228482
			0.201384
			1.09065
			0.201011
			0.202954
			1.14904
			0.197713
			0.207547
			0.182048
			1.18842
			1.17005
			1.1057
			1.06199
			1.29473
			0.203965
			1.32865
			1.42335
			0.179848
			0.172653
			1.12173
			0.20651
			0.19052
			0.202838
			1.16086
			0.192744
			0.194079
			1.32313
			0.197144
			1.23262
			0.209774
			1.26645
			1.20801
			0.225978
			1.21468
			0.222888
			0.206982
			0.197953
			0.179563
			0.350742
			0.207681
			1.16259
			0.202105
			1.25664
			1.07422
			0.180841
			1.08387
			1.35621
			1.09902
			0.172829
			0.166837
			0.172078
			1.3073
			1.28627
			1.24707
			0.224985
			0.18907
			0.419436
			1.1321
			0.373903
			0.378399
			0.35761
			0.365115
			0.20262
			1.16078
			0.395377
			0.191042
			0.219329
			0.395319
			0.190591
			0.176314
			1.15725
			1.14006
			0.195623
			1.26913
			0.167956
			1.19792
			1.24177
			1.24922
			0.187375
			1.17908
			1.35596
			0.206105
			0.205201
			0.212662
			1.20451
			1.19281
			1.12059
			1.32386
			1.23235
			1.12153
			1.10305
			0.212266
			0.311475
			1.24805
			0.198092
			1.13181
			1.21871
			1.20473
			0.259765
			0.187973
			1.09072
			0.189319
			0.204832
			0.216321
			0.426863
			1.10154
			1.25998
			0.191159
			0.470383
			0.470317
			0.369639
			1.25645
			1.29008
			0.452256
	FIGURE 5D							FIGURE 5E
	COL1A1 EXPRESSION							aSMA EXPRESSION
	Control	TGFB	IL-4	IL-4 + IL-4R Ab	IL-13	IL-13 + IL-13R Ab		Control	TGFB	IL-4	IL-4 + IL-4R Ab	IL-13	IL-13 + IL-13R Ab
AV	0.241517	2.25531	0.625316	0.361239	0.856368	0.227397		0.144149	0.961408	0.226362	0.105468	0.144414	0.081416
sd	0.0617226	1.58222	0.457025	0.330638	0.485894	0.070798		0.0370321	0.559897	0.0181376	0.04637	0.0529988	0.0206481
Normalized fold expression	1	9.41667	2.60549	1.50516	3.5682	0.947489		1	9.41667	1.61687	0.753344	1.03153	0.581543
Normalized fold SD	0.25	3.297	1.2006	0.4983	1.7493	0.0665		0	3.297	0.0293263	0.0349326	0.0546698	0.0120077
N (cells evaluated)	495	578	889	224	761	96		495	578	56	142	172	98
