# Supplementary material for: The IL-4/IL-13 signaling axis promotes prostatic fibrosis
Source: PLoS One. 2022 Oct 6;17(10):e0275064. doi: 10.1371/journal.pone.0275064 (PMC9536598; doi:10.1371/journal.pone.0275064)
Supplement: S6 Fig — (XLSX) [file pone.0275064.s006.xlsx]

## Sheet: summary
	IL4Ra
		N	R/B*	SD	Fold to control	SD
	Control	101	2.70957	0.441422	1	0.162912
	IL4	57	5.69954	1.92282	2.10349	0.336842
	IL13	475	2.35773	0.411437	0.870149	0.174506
	IL13Ra1
		N	G/B*	SD	Fold to control	SD
	Control	178	4.25182	0.691881	1	0.162726
	IL4	140	4.46262	0.381755	1.04958	0.0897862
	IL13	109	5.56469	0.376885	1.30878	0.0886408
	IL13Ra2
		N	G/B*	SD	Fold to control	SD
	Control	165	4.0988	0.90075	1	0.21976
	IL4	204	4.17409	0.981996	1.01837	0.239581
	IL13	138	4.40172	0.488463	1.07391	0.119172
	R/B = IL4Ra1 Red staining divided by Background staining
	G/B = IL13Ra1 or IL13Ra2 Green staining divided by Background staining

## Sheet: IL4Ra
	Control						IL4 treated IL4Ra				IL13 treated IL4Ra
	#Total Count: 101						#Total Count: 57				#Total Count: 475
Obj#	Density (red) (IL4Ra)	Density (blue) (background)	Red/Background		Obj#	Density (red) (IL4Ra)	Density (blue) (background)	Red/Background		Obj#	Density (red) (IL4Ra)	Density (blue) (background)	Red/Background
1	22.0882	7.79412	2.83396		1	29.6662	12.0275	2.46652		2	41.3872	38.8105	1.06639
4	18.5833	6.33333	2.93421		3	37.7	4	9.425		6	35.7503	23.5811	1.51606
14	33.4026	12.6883	2.63255		5	27.6154	8.25464	3.34544		8	36.3065	13.9246	2.60736
15	31.3602	11.8441	2.64775		8	17.9333	4	4.48333		15	30.6957	11.5652	2.65413
18	28.6522	10.6957	2.67886		9	18.96	4.24	4.4717		19	36.4667	14	2.60476
25	17.2	6	2.86667		12	27.6724	4	6.9181		22	32.1017	12.1186	2.64895
29	17.5	6	2.91667		15	47.6364	4.09091	11.6444		29	37	14.4	2.56944
35	31.36	11.8	2.65763		20	28.1923	4.30769	6.54464		33	33.9091	12.9091	2.62676
44	30.6498	20.0944	1.52529		23	31.1071	4.25	7.31933		35	29.9091	11.0909	2.69672
97	18.9474	6.47368	2.92683		26	25.3636	4.09091	6.2		51	30.6806	13.7361	2.23357
103	18.6	6.25	2.976		31	17.4	4	4.35		53	36.5882	14.0588	2.60251
104	24.8333	9.05556	2.74233		33	19.3333	4.28571	4.51111		55	34	12.9412	2.62727
114	23.6111	8.44444	2.79605		34	21.2949	4.69231	4.53825		65	33.3636	12.6364	2.64029
119	31.3422	18.9653	1.65261		36	22.5	4	5.625		71	29.8333	11.0833	2.69173
145	21.5882	7.58824	2.84496		39	29.0476	6.34524	4.57786		84	29.3077	10.9231	2.6831
146	18.7234	6.34042	2.95302		42	37.1818	4	9.29546		86	35.2667	13.5333	2.60591
148	26.4699	15.9936	1.65502		43	22.9286	4.98214	4.60215		87	43.2973	17.435	2.48335
168	20.9737	7.47368	2.80634		45	17.2381	4	4.30952		90	34.9118	13.3529	2.61454
180	19.3333	6.54167	2.95541		46	23.2759	5.10345	4.56081		93	34.75	13.3125	2.61033
182	19.9333	7	2.84762		48	39.0833	4.27778	9.13636		98	33.3809	12.7143	2.62547
185	22.5	7.83333	2.87234		50	23.4706	5.17647	4.53409		102	32	12.2308	2.61635
189	20.7	7.3	2.83562		53	25	5.50909	4.53795		106	35.8125	13.8125	2.59276
191	18.0714	14.2857	1.265		57	24.9546	5.40909	4.61345		125	33.5417	12.7917	2.62215
196	19	6.63636	2.86301		59	20.8	4.6	4.52174		129	33.1176	12.7647	2.59447
205	17.8148	9.59259	1.85714		61	28.6458	4.1875	6.8408		132	29.8182	11.1818	2.66667
215	21.4375	7.5	2.85833		65	21.8788	4.81818	4.54088		135	32.9245	12.4151	2.65198
222	30.7492	14.9377	2.0585		67	44.2941	4.11765	10.7571		138	29.2857	19.0714	1.53558
225	19.4583	6.75	2.88272		69	30.7	4.55	6.74725		145	38	14.7273	2.58025
240	18.7	6.4	2.92187		72	27.4667	4.86667	5.64384		150	29.0435	10.6957	2.71545
255	31.6161	15.4173	2.05069		76	18.4	4.1	4.4878		166	28.3846	10.2308	2.77444
260	19.1154	6.47115	2.95394		83	19.2778	4.33333	4.44872		171	32.6364	12.3636	2.6397
266	19.5385	6.69231	2.91954		84	28.4	4.2	6.7619		184	28.9231	10.6154	2.72464
269	18.625	6.1875	3.0101		86	18.9505	4.14851	4.56802		193	30.4	11.5	2.64348
283	22.75	8.02679	2.83426		88	28.3448	6.24138	4.54144		207	29.6	12.2	2.42623
286	17.7	6	2.95		90	29.5946	4.13514	7.15686		219	35.343	13.5509	2.60817
291	18.6111	6.25	2.97778		91	25.6637	5.61947	4.56693		224	28.5833	16.6667	1.715
292	19.1	6.6	2.89394		92	21.4167	4.75	4.50877		229	32.6	12.7	2.56693
297	24.6	8.93333	2.75373		95	46.8889	5.96296	7.86335		238	29	12.5	2.32
304	19.8	6.8	2.91176		97	28.7	4.2	6.83333		245	36	13.7647	2.61538
306	26.2667	9.73333	2.69863		101	31	4.6	6.73913		261	29.3333	11.9333	2.4581
307	19.6667	6.66667	2.95		102	20.3103	4.41379	4.60156		267	36.1053	13.9474	2.58868
313	17.9286	6.07143	2.95294		104	25.2222	5.44444	4.63265		268	38	14.8125	2.5654
314	19.4314	6.72549	2.88921		105	28.1429	4	7.03571		274	31.7	12	2.64167
322	18.6667	6.4	2.91667		110	26	5.75862	4.51497		280	39.375	15.2917	2.57493
323	17.8462	6.07692	2.93671		114	22.9846	5.10769	4.5		285	29.8571	15.2143	1.96244
327	22	7.77273	2.83041		116	28.55	4.25	6.71765		289	29.45	10.85	2.71429
337	17.4546	6	2.90909		119	47.7536	10.6377	4.4891		292	34.6444	13.2667	2.61139
339	17.1	6	2.85		121	21.3684	4.57895	4.66667		294	31.4286	19.2857	1.62963
340	26.6486	12.614	2.11263		122	21.2381	4.61905	4.59794		303	37.2222	14.4444	2.57692
355	18.8462	6.30769	2.9878		125	24.8276	5.37931	4.61539		310	29.9286	11.1429	2.6859
362	18.7857	6.35714	2.95506		127	18.3333	4.16667	4.4		316	29.6452	13.3064	2.22788
378	19.8	6.93333	2.85577		129	48.3	10.8	4.47222		326	44.5	17.5	2.54286
382	18	6.07143	2.96471		132	23.2857	5.14286	4.52778		328	30.0278	19.1667	1.56667
393	19.6491	6.73684	2.91667		134	39	4.30769	9.05357		330	29.3889	18.1111	1.6227
407	26	9.6	2.70833		142	39.2308	4.15385	9.44444		333	34.25	13.0921	2.61608
423	18.9583	6.52778	2.90425		143	24.3333	5.34783	4.55013		337	30.1538	15.6923	1.92157
432	19.2759	6.65517	2.89637		149	25.7647	5.70588	4.51546		339	37.5278	14.4306	2.60058
438	25.6796	12.8701	1.99528							342	36.4615	14	2.6044
449	18.0769	6.15385	2.9375							343	30.4219	11.3125	2.68923
470	20.9231	7.30769	2.86316							346	35.8	13.75	2.60364
484	18.3529	6.17647	2.97143							352	29.5	17.55	1.68091
486	19.1163	6.46512	2.95683							362	31	11.7	2.64957
492	22.5	8.11538	2.77251							363	38.28	14.76	2.5935
495	18.1333	6.2	2.92473							366	31.7273	12	2.64394
506	31.3529	11.9412	2.62561							369	32.3636	12.3636	2.61765
512	22.2469	7.87654	2.82445							377	30.3077	12.4615	2.4321
529	18.3438	6.25	2.935							378	41.7049	19.6721	2.12
530	17.8182	6.09091	2.92537							383	29.4667	10.8667	2.71166
532	35.93	19.178	1.8735							384	29.1	10.8	2.69444
542	17.8846	6.07692	2.94304							387	29.6875	11.125	2.66854
559	18.1765	6.17647	2.94286							388	29.2609	12.6087	2.32069
562	19.5749	25.4265	0.769862							401	31.1333	11.7333	2.65341
570	21.4091	7.59091	2.82036							412	29.1667	11	2.65152
585	21.1	7.4	2.85135							425	17.1752	32.499	0.528484
603	19.4546	6.75758	2.87892							429	33.9756	13	2.61351
611	21.0549	7.34066	2.86826							431	44.3571	17.5	2.53469
622	18.2632	6.21053	2.94068							435	33.7857	18.7143	1.80534
631	27.5066	16.4856	1.66852							437	29.9919	14.2764	2.1008
642	20.8462	7.23077	2.88298							440	37.1042	14.25	2.6038
650	23.6364	8.54546	2.76596							447	31.0256	11.6795	2.65642
656	22.7647	8.10294	2.80944							449	29.1	10.7	2.71963
670	19.2308	6.53846	2.94118							453	30.6	15	2.04
681	24.5	8.92857	2.744							455	31.2653	13.5714	2.30376
696	18.2	6.1	2.98361							462	42.3114	36.4493	1.16083
699	26.914	9.91935	2.71328							471	36.4902	13.9412	2.61744
704	18.6	6.2	3							478	31.4546	11.9091	2.64122
711	18.5454	6.09091	3.04478							506	39.8158	15.4474	2.57751
714	18.2143	6.21429	2.93103							508	34.9524	13.381	2.6121
717	29.7616	29.9576	0.993457							514	32.6364	12.2727	2.65926
725	25.6774	9.3871	2.7354							528	31	20.3158	1.52591
744	19.9483	6.91379	2.88529							535	34.2308	13	2.63314
750	18.1333	6.13333	2.95652							537	34.2015	13.6809	2.49995
751	26.5429	9.65714	2.74852							544	30.1739	11.2609	2.67954
752	19.4167	6.58333	2.94937							549	24.4546	28.7273	0.851266
754	17.7778	6.05556	2.93578							552	33.9091	15.6364	2.16861
756	19.36	6.68	2.8982							553	32.95	12.5	2.636
760	19.5333	6.73333	2.90099							556	29.5454	11.0909	2.66393
761	22.7246	8.07971	2.81256							560	29.0833	10.75	2.70543
763	31.0282	11.7473	2.6413							567	24.875	28.5	0.872807
764	25.6818	9.36364	2.74272							590	30.6087	11.4783	2.66667
772	35.3571	13.5714	2.60526							593	35.1667	13.5	2.60494
										610	29.7692	11	2.70629
										620	28.5	26.6429	1.0697
										636	33.64	12.76	2.63636
										641	37.4298	14.4342	2.59313
										642	28.7303	25.7303	1.11659
										648	45.5588	17.9412	2.53934
										650	34.6364	13.2078	2.62242
										651	22.4	28.2	0.794326
										656	40.9474	15.9474	2.56766
										663	32.4423	19.9712	1.62446
										667	32.5	12.4167	2.61745
										672	30.76	13.4	2.29552
										684	31.4546	11.8182	2.66154
										687	30.3571	24.8929	1.21951
										690	36.9244	14.2035	2.59967
										698	33.3571	12.5	2.66857
										699	36	13.8333	2.60241
										705	30.8571	11.5714	2.66667
										711	31.3636	11.8182	2.65385
										715	40.3809	15.7143	2.5697
										718	29.7222	21.9444	1.35443
										721	31.3077	11.7692	2.66013
										722	28.3333	13.25	2.13836
										732	36.0887	13.8812	2.59983
										734	31.7667	14.7417	2.15489
										735	33.8421	12.8421	2.63525
										737	36.6552	14.069	2.60539
										753	30.3684	11.5263	2.6347
										754	31.975	12.05	2.65353
										755	33.2778	12.7778	2.60435
										760	31.2273	11.9091	2.62214
										761	30.6154	11.5385	2.65333
										762	35.6875	13.6562	2.61327
										763	35.6087	13.6087	2.61661
										765	32.375	12.25	2.64286
										769	31.1333	11.6	2.68391
										771	38.4375	14.9375	2.57322
										772	31.3572	31.5547	0.993739
										774	32.0417	12.375	2.58923
										776	43.4074	16.9259	2.56455
										777	33	12.4545	2.64963
										778	30.4	11.4	2.66667
										784	42.3137	16.549	2.55687
										790	39.1915	15.2979	2.56189
										792	30.3	11.3	2.68142
										799	32.6053	12.3947	2.63057
										807	32.1	12.1	2.65289
										809	32.9737	12.6316	2.61042
										812	30.6923	11.5385	2.66
										815	34.597	13.3324	2.59494
										818	29.8182	23.6364	1.26154
										822	29.4286	11	2.67532
										823	34.15	13.1	2.60687
										825	42.514	28.2946	1.50255
										828	33.1667	12.75	2.60131
										829	34.1579	17.8684	1.91163
										832	34.463	13.142	2.62236
										842	29.1	10.7	2.71963
										853	30.1739	11.3043	2.66923
										855	29.1818	10.9091	2.675
										863	36.6788	15.6934	2.33721
										874	30.9231	15.3846	2.01
										880	28.8333	10.5833	2.72441
										914	31.1875	12.125	2.57216
										918	28.75	10.5	2.7381
										924	31.4167	11.9167	2.63636
										930	38.4	14.88	2.58065
										935	31.8571	13.4286	2.37234
										938	37	24.0588	1.5379
										939	29.5454	11	2.68595
										941	31.3907	11.7947	2.66143
										942	29.4167	16.3333	1.80102
										943	30.3077	16.9231	1.79091
										946	37.4667	14.4667	2.58986
										952	32.3	19.2	1.68229
										953	28.4	10.4	2.73077
										954	45.1304	17.7391	2.54412
										958	33.0526	12.579	2.62761
										965	31.5814	15.1163	2.08923
										969	31.3636	11.7273	2.67442
										970	30.1923	11.2308	2.68836
										972	32.3125	12.125	2.66495
										973	46.3929	18.3571	2.52724
										977	33.6	16.0667	2.09129
										996	29	10.7273	2.70339
										997	31.7312	17.2688	1.8375
										1003	30.0909	16.0909	1.87006
										1005	29.0833	10.75	2.70543
										1011	32.8182	12.5455	2.61594
										1018	29.3333	10.8333	2.70769
										1021	30	11.2143	2.67516
										1026	30	11.5	2.6087
										1030	32.2	12.1333	2.65385
										1031	29.625	11.625	2.54839
										1032	39.6364	15.4545	2.5647
										1036	38.4054	14.8919	2.57895
										1037	31.6923	11.9231	2.65806
										1039	30.0833	11.25	2.67407
										1042	31.1482	11.7778	2.64465
										1044	31.6	12.0667	2.61878
										1062	37.8333	14.5833	2.59429
										1067	30.4167	11.4167	2.66423
										1068	34.9474	13.3684	2.61417
										1070	29	10.6429	2.72483
										1071	31	11.5	2.69565
										1075	29.1429	10.7429	2.71277
										1076	31.5882	11.8922	2.65622
										1090	33.3333	12.625	2.64026
										1096	32.2456	12.2281	2.63702
										1098	35	13.4615	2.6
										1102	29.6364	11	2.69421
										1110	31.7068	11.9436	2.65471
										1119	35.9333	13.8	2.60386
										1125	31.6316	11.9474	2.64758
										1130	34.85	13.35	2.61049
										1131	28.8	10.5	2.74286
										1135	31.56	11.96	2.6388
										1137	36.45	14	2.60357
										1141	31.2273	11.7727	2.65251
										1144	35.8462	13.7692	2.60335
										1152	30.9706	11.7059	2.64573
										1155	34.7333	13.1333	2.64467
										1159	30	11.4	2.63158
										1164	31.6	11.95	2.64435
										1168	31.5882	12	2.63235
										1169	33.5743	12.7673	2.6297
										1175	29.5	10.9444	2.69543
										1179	30.8	11.6	2.65517
										1191	41.1591	15.9773	2.5761
										1202	31.9565	11.9565	2.67273
										1210	35.5385	13.6154	2.61017
										1240	29.5454	16.3636	1.80555
										1244	31.5385	11.8461	2.66234
										1250	30.75	11.6667	2.63571
										1254	29.8	11.1	2.68468
										1259	29.3333	10.8333	2.70769
										1263	30.6364	11.5455	2.65354
										1279	34.8333	13.3333	2.6125
										1285	31.2957	11.7774	2.65726
										1287	36.0833	13.8333	2.60843
										1289	33.3333	12.6667	2.63158
										1299	38.6	15.1333	2.55066
										1313	29.6	11	2.69091
										1316	30.375	11.4375	2.65574
										1322	28.563	27.067	1.05527
										1325	30.1316	11.3158	2.66279
										1334	31	11.5333	2.68786
										1348	37.0278	14.2778	2.59338
										1355	33.5	12.7143	2.63483
										1356	30.4713	12.4713	2.44332
										1361	29.6667	12.1667	2.43836
										1363	30.1538	11.3077	2.66667
										1370	32.481	12.3165	2.6372
										1393	30	11.1579	2.68868
										1395	31.1892	13.973	2.23211
										1398	29.2222	10.7778	2.71134
										1402	36.2373	13.9153	2.60414
										1413	30.6875	11.5625	2.65405
										1425	37.1571	14.3265	2.59359
										1428	38.1818	14.7273	2.59259
										1436	39	15	2.6
										1443	34.0769	12.8461	2.6527
										1450	33.9669	13.362	2.54205
										1463	30.3077	11.3846	2.66216
										1467	33.5889	14.1222	2.37844
										1478	32.1579	12.2105	2.63362
										1480	29.5	11	2.68182
										1482	32.6064	12.4362	2.6219
										1484	30.9231	11.6154	2.66225
										1486	29.8421	16.8421	1.77187
										1489	40.2586	25.4414	1.5824
										1494	34.3333	13.1667	2.60759
										1496	30.2857	11.2143	2.70064
										1499	29.2727	11	2.66116
										1502	30.4667	11.4667	2.65698
										1506	30.2917	11.3958	2.65814
										1509	33.4	12.7	2.62992
										1512	31.5833	12.0833	2.61379
										1518	30.9412	11.6471	2.65657
										1519	31.3667	12.1333	2.58517
										1525	29.6111	16.8889	1.75329
										1531	29.7143	11.0714	2.68387
										1532	30.5	11.5625	2.63784
										1533	29.4667	10.9333	2.69512
										1535	33.2105	12.579	2.64017
										1538	29.6957	11.087	2.67843
										1540	30.8333	11.5278	2.6747
										1541	33.5938	12.8438	2.61557
										1545	32.2	12.3	2.61789
										1547	29.0714	11.3571	2.55975
										1548	31.0323	11.7661	2.63742
										1550	32.1	12	2.675
										1551	30.4615	11.3846	2.67568
										1557	30.2281	14.8187	2.03986
										1560	31.9474	12.0526	2.65066
										1563	31.2273	11.5909	2.69412
										1574	32.5614	12.3509	2.63636
										1575	37.4762	14.5238	2.58033
										1576	34.8333	13.25	2.62893
										1593	30.5294	11.4118	2.67526
										1601	36.7154	14.2114	2.58352
										1613	32.96	12.48	2.64103
										1622	30.0909	11.2727	2.66935
										1623	29.0909	10.9091	2.66667
										1625	34.4286	13.2143	2.6054
										1641	25.4757	29.0689	0.87639
										1644	33.7778	12.8889	2.62069
										1653	36.2727	14	2.59091
										1676	52.7119	21.0339	2.50604
										1682	31.3097	14.0664	2.22586
										1689	32.875	13.2273	2.4854
										1698	37.5455	14.4545	2.59748
										1703	50.8421	20.3421	2.49935
										1708	30.3125	11.4375	2.65027
										1720	31.4546	11.8182	2.66154
										1721	32.2069	12.1379	2.65341
										1731	32.8	12.4	2.64516
										1734	33	19.4167	1.69957
										1741	32.7413	12.3776	2.6452
										1742	32.5317	25.8114	1.26036
										1746	30.8235	11.5294	2.67347
										1753	28.9048	16.3333	1.76968
										1761	38.9107	15.1071	2.57565
										1767	28.7	10.8	2.65741
										1770	28.9231	18.3077	1.57983
										1772	31.8831	12.013	2.65405
										1787	29.7692	11.6923	2.54605
										1807	29.7241	21.2759	1.39708
										1810	32.3513	12.3228	2.62532
										1819	32.2727	12.1364	2.65918
										1820	31	11.8571	2.61446
										1825	29.2923	11.2	2.61538
										1839	31.5714	11.9048	2.652
										1840	29.44	10.92	2.69597
										1841	35.1587	13.4444	2.61511
										1844	29.8	11.2	2.66071
										1853	31.7857	11.9643	2.65672
										1858	39.4706	15.3529	2.57088
										1859	32.3	12.3	2.62602
										1862	30.9333	11.4667	2.69767
										1863	30.4167	11.3611	2.67726
										1869	33.5704	12.8074	2.62117
										1870	35.6667	13.7143	2.60069
										1873	33.7736	12.8396	2.63042
										1875	33.2851	12.8674	2.58679
										1876	32.6111	12.3889	2.63229
										1878	34.7857	13.2857	2.61828
										1882	31.4	11.8267	2.65502
										1883	33	12.5833	2.62252
										1892	32.3125	12.25	2.63776
										1896	32.1527	12.64	2.54373
										1909	31.9029	12.0194	2.65428
										1919	31.636	11.916	2.65492
										1927	31.1429	11.7857	2.64243
										1928	33.5882	12.8039	2.62328
										1929	32.7333	12.4667	2.62567
										1931	31.75	11.9318	2.66095
										1934	34.2143	13.2143	2.58919
										1946	29.7097	11.1613	2.66185
										1950	29	10.6	2.73585
										1952	33	12.4615	2.64815
										1966	30.5417	11.4583	2.66546
										1967	30.9783	11.6087	2.66854
										1976	29.8936	11.1702	2.67619
										1983	34.9091	13.3485	2.61521
										1985	32.0909	12.1818	2.63433
										1986	28.7368	10.579	2.71642
										1989	31.0512	11.6772	2.65914
										1991	33.7	12.7	2.65354
										1992	31.8793	12.0345	2.649
										2001	33.7143	12.7857	2.63687
										2003	30.7826	11.5217	2.6717
										2009	30.4615	11.3846	2.67568
										2010	32.7692	12.4615	2.62963
										2013	32.7143	12.3571	2.6474
										2021	31.3077	11.7692	2.66013
										2022	34.5385	13.1539	2.62573
										2026	30.7857	11.5	2.67702
										2029	42.1852	16.4815	2.55955
										2032	30.4167	11.5	2.64493
										2040	30.3	11.4	2.65789
										2041	29.6667	11	2.69697
										2047	30.3333	11.4	2.66082
										2052	31.9655	12.069	2.64857
										2058	29.1818	10.8182	2.69748
										2060	30.3636	11.4545	2.65079
										2062	32.3929	12.2143	2.65205
										2065	33.2808	12.6644	2.62791
										2077	34.4167	13.0833	2.63057
										2082	34.8278	13.6479	2.55189
										2083	29.1818	10.7273	2.72034
										2084	32.7273	12.5909	2.59928
										2087	31.0408	11.6939	2.65445
										2090	30.8478	11.5217	2.67736
										2091	36.3809	14	2.59864
										2098	31.6287	13.7537	2.29965
										2103	38.3158	14.8684	2.57699
										2108	34.7283	13.25	2.621
										2118	35.4074	16.9815	2.08506
										2119	36.4615	14.0513	2.59489
										2121	32.3	12.2	2.64754
										2123	32.7536	12.3913	2.64328
										2124	29.8182	11.0909	2.68852
										2133	33.8646	17.1458	1.97509
										2135	37.1538	14.4615	2.56915
										2137	29.8462	11.1539	2.67586
										2138	35.5	13.7143	2.58854
										2140	38.7698	15.0159	2.58192
										2149	29.3571	21.2857	1.37919
										2155	30	11.2	2.67857
										2157	38.7419	15.0161	2.58002
										2161	33.5	12.7	2.6378
										2165	26.6588	28.5778	0.932851
										2171	36.125	13.875	2.6036
										2173	32.3175	13.6825	2.36195
										2202	26.1323	27.957	0.934731
										2213	31.1177	18.4706	1.68471
										2214	33.8931	12.9626	2.61469
										2218	33.3571	12.9286	2.58011
										2221	32.8182	12.5455	2.61594
										2234	34.0345	15.5862	2.18363
										2246	31.8182	13.1818	2.41379
										2251	45.8421	18	2.54678
										2265	18.8	28.8	0.652778
										2268	32.5172	12.2414	2.65634
										2271	32	12.0833	2.64828
										2282	38.5455	14.8182	2.60123
										2285	29.5882	15.0588	1.96484
										2288	37.8571	16.7143	2.26496
										2317	30.9062	14.8438	2.08211
										2321	29.5	17.9167	1.64651
										2323	28.5454	17.0909	1.67021
										2324	36.2449	14.2449	2.54441
										2333	33.9333	12.9333	2.62371
										2337	32.9189	12.4595	2.64208
										2341	29.9091	11.1818	2.6748
										2347	30.1667	11.25	2.68148
										2348	29.6364	11	2.69421
										2352	42.1333	16.45	2.5613
										2355	30.9444	11.6111	2.66507
										2357	27.4432	32.2385	0.851256
										2358	32.2895	14.1053	2.28918
										2363	35.0455	13.4091	2.61356
										2365	30.4348	11.3913	2.67176
										2372	35.5455	13.5455	2.62416
										2381	32.6538	12.3846	2.63665
										2390	38.1	14.7	2.59184
										2392	39.4483	15.2069	2.5941
										2399	29.45	11	2.67727
										2400	28.9091	11.9091	2.42748
										2403	35.6	13.5333	2.63054
										2410	31.0789	11.7105	2.65393
										2413	31.3933	12.2097	2.57117
										2415	29.4	18.6	1.58065
										2430	34.1	13.1	2.60305
										2431	28.8333	22.0833	1.30566
										2443	31.8333	12.0556	2.64055
										2446	42.1579	16.4868	2.55706
										2449	32.3571	12.2857	2.63372
										2456	35.4	14.7333	2.40272
										2457	34.3793	13.1103	2.6223
										2463	36.3333	14.0556	2.58498
										2466	36.75	14.25	2.57895
										2468	33.5455	12.9091	2.59859
										2470	34.7397	18.2055	1.9082
										2471	54.2799	21.7156	2.49958
										2472	32.0377	12.1509	2.63665
										2474	32.1154	12.1923	2.63407
										2480	33.3333	12.625	2.64026
										2481	34.8667	13.2667	2.62814
										2482	32.2353	12.2059	2.64096
										2490	29.6923	21.3846	1.38849
										2492	31	11.9091	2.60305
										2494	34.2727	13	2.63636

## Sheet: IL13Ra1
	Control					IL-4 Treated IL-13Ra1					IL-13 Treated IL-13Ra1
	#Total Count: 178					#Total Count: 140					#Total Count: 109
Obj#	Density (Green)(IL13Ra1)	Density (blue) (background)	Green/Background		Obj#	Density (Green)(IL13Ra1)	Density (blue) (background)	Green/Background		Obj#	Density (Green)(IL13Ra1)	Density (blue) (background)	Green/Background
1	28.017	6.19209	4.52463		2	30.8219	12.503	2.46515		1	21.3993	6.39323	3.34718
4	33.2106	15.8641	2.09345		3	29.95	6.55	4.57252		3	6.20833	1.20833	5.13793
6	33.6099	15.3804	2.18524		4	24.9867	5.48	4.55961		7	6.16667	1.16667	5.28571
7	30.3475	6.69643	4.5319		5	20.75	4.58333	4.52727		9	6.03571	1.03571	5.82759
9	32.4346	15.652	2.07223		7	25.0851	5.53191	4.53462		27	6.07692	1.07692	5.64286
10	32.3	7.14	4.52381		10	23.3333	5.13333	4.54545		41	6.09524	1.09524	5.56522
12	34.1822	14.2703	2.39533		14	21.2667	4.66667	4.55714		121	6.1	1.1	5.54545
70	26.5	6	4.41667		15	27.7586	6.06897	4.57386		154	6.05882	1.05882	5.72222
112	26.6	6	4.43333		16	19.3636	4.27273	4.53192		234	6.11429	1.11429	5.48718
143	30.5	6.57143	4.6413		17	24.2778	5.33333	4.55208		241	6.16667	1.16667	5.28571
148	28.96	6.43	4.50389		18	25.2048	5.53012	4.55773		263	6	1	6
157	33.5238	7.38095	4.54194		24	27.0612	5.89796	4.58823		668	6.07692	1.07692	5.64286
178	25.5	6.3	4.04762		28	25	5.5	4.54545		680	6	1	6
269	29.7143	6.57143	4.52174		29	21.8667	4.73333	4.61972		697	6.16667	1.16667	5.28571
326	31.4091	6.90909	4.54605		32	25.0526	5.42105	4.62136		760	6	1	6
375	29.5833	6.66667	4.4375		35	21.7333	4.8	4.52778		807	6.2	1.1	5.63636
378	26.9375	6.0625	4.4433		41	24.4809	5.39883	4.53449		839	6.14583	1.14583	5.36364
440	27.5	6.2	4.43548		48	27.0816	5.93878	4.56014		875	6.125	1.125	5.44444
491	26.4615	6	4.41026		63	17.8788	4.0303	4.43609		891	6.07692	1.07692	5.64286
495	28.8	6.33333	4.54737		64	19.4324	4.2973	4.52201		957	6.07692	1.07692	5.64286
544	26.25	6	4.375		67	27.0233	5.93023	4.55686		982	6.30769	1.15385	5.46667
578	27.3077	6.07692	4.49367		73	24.9375	5.4375	4.58621		1035	6.08696	1.08696	5.6
582	28.1333	6.33333	4.4421		85	25.9259	5.77778	4.48718		1061	6.30492	1.23607	5.10079
684	27	6	4.5		92	26.0606	5.81818	4.47917		1070	6.11111	1.11111	5.5
694	27.375	6	4.5625		93	31.4543	8.54129	3.68262		1084	6.0625	1.0625	5.70588
786	27.2237	6.11842	4.44946		96	29.04	6.32	4.59494		1085	6	1	6
816	26.6923	6	4.44872		112	17.2727	4	4.31818		1086	6.16667	1.16667	5.28571
839	27.2857	6	4.54762		165	28.375	6.225	4.55823		1207	6.3	1.3	4.84615
881	27.8333	6.25	4.45333		169	48.2857	26.8571	1.79787		1221	6.18182	1.09091	5.66667
885	26.3333	6	4.38889		204	22	4.9	4.4898		1266	6.1	1.1	5.54545
904	30.7533	6.75325	4.55385		237	25.2222	5.44444	4.63265		1364	6.15385	1.15385	5.33333
943	26.4815	6	4.41358		238	18.1429	4	4.53571		1449	6.1	1.1	5.54545
948	28.2	6.25714	4.50685		269	26	5.75862	4.51497		1460	6.04	1.04	5.80769
969	21.2143	6.42857	3.3		288	22.9846	5.10769	4.5		1509	6.13333	1.13333	5.41177
973	30	6.7	4.47761		304	18.55	4.25	4.36471		1532	6.1	1.1	5.54545
1040	26.4167	6	4.40278		334	47.7536	10.6377	4.4891		1540	6.04167	1.04167	5.8
1099	26.4	6	4.4		345	21.3684	4.57895	4.66667		1670	6.16667	1.16667	5.28571
1105	26.5283	6	4.42138		355	21.2381	4.61905	4.59794		1703	6	1	6
1123	30.087	6.65217	4.52288		362	24.8276	5.37931	4.61539		1888	6	1	6
1220	30.625	6.70833	4.56522		413	18.3333	4.16667	4.4		2059	6.08696	1.08696	5.6
1230	29.2979	6.46809	4.5296		425	48.3	10.8	4.47222		2069	6	1	6
1277	26.5	6	4.41667		439	23.2857	5.14286	4.52778		2079	6.09091	1.09091	5.58333
1279	31.3333	6.90909	4.53509		442	19	4.30769	4.41071		2098	6.15385	1.15385	5.33333
1299	31.0435	6.73913	4.60645		447	19.2308	4.15385	4.62963		2100	6.15909	1.15909	5.31373
1327	27.2174	6.13044	4.43972		451	24.3333	5.34783	4.55013		2116	6	1	6
1337	32.0377	7.03774	4.55228		465	25.7647	5.70588	4.51546		2121	6.125	1.125	5.44444
1343	27.25	6.14286	4.43605		469	25.1579	5.57895	4.50943		2131	6.16667	1.16667	5.28571
1403	27.9444	6.22222	4.49107		480	25.9048	5.61905	4.61017		2184	6.3	1.3	4.84615
1407	28	6.15385	4.55		505	20.1538	4.53846	4.44068		2187	6.13636	1.13636	5.4
1411	27.7	6.1	4.54098		525	17	4.1	4.14634		2188	6.20833	1.20833	5.13793
1417	28.8889	6.44444	4.48276		633	28.5098	6.23529	4.57233		2204	6	1	6
1429	29.8966	6.62069	4.51562		634	48.32	10.8	4.47407		2211	6.0303	1.0303	5.85294
1431	30.0741	6.62963	4.53631		646	21.6429	4.85714	4.45588		2241	6	1	6
1432	31.8182	7.06818	4.50161		684	20.3	4.6	4.41304		2247	6.11765	1.11765	5.47368
1451	26.3846	6	4.39743		720	23.4444	5.16667	4.53763		2251	6	1	6
1476	30.1667	6.76667	4.45813		725	25.2619	5.45238	4.63319		2259	6.08333	1.08333	5.61539
1491	27.0833	6.04167	4.48276		779	17.1538	4.07692	4.20755		2299	6.1	1.1	5.54545
1524	29.1667	6.38889	4.56522		785	17.3	4	4.325		2322	6.28571	1.28571	4.88889
1537	26.7778	6.07407	4.40854		831	18.0714	4.07143	4.4386		2323	6.07143	1.07143	5.66666
1586	28.4167	6.16667	4.60811		1018	17.3636	4	4.34091		2401	6	1	6
1658	31.7223	7.87645	4.02749		1060	20.25	4.5	4.5		2404	6.21739	1.21739	5.10714
1659	34.697	7.63636	4.54365		1086	21.3	4.6	4.63043		2439	6.06667	1.06667	5.6875
1717	32.8667	7.26667	4.52293		1087	21.5714	4.78571	4.50746		2450	6.07692	1.07692	5.64286
1727	27.3158	6.05263	4.51304		1191	20.8182	4.63636	4.4902		2519	6	1	6
1757	27	6	4.5		1210	30.0556	6.61111	4.54622		2540	6.14815	1.14815	5.35484
1800	27.5	6.08333	4.52055		1258	23.9167	5.25	4.55556		2573	6	1	6
1828	29.6512	6.55814	4.52128		1367	24.1875	5.25	4.60714		2592	6.18182	1.18182	5.23077
1855	27.0769	6	4.51282		1373	21.1	4.6	4.58696		2599	6.07692	1.07692	5.64286
1933	26.5	6	4.41667		1413	17.8636	4	4.46591		2607	6.1	1.1	5.54545
1958	26.5862	6	4.43104		1418	25.5185	5.62963	4.53289		2626	6.07143	1.07143	5.66666
1995	26.6727	6	4.44545		1439	23.1667	5.05556	4.58242		2688	6	1	6
2020	27.6522	6.21739	4.44755		1447	21.9091	4.72727	4.63461		2713	6.05405	1.05405	5.74359
2032	28.9231	6.46154	4.47619		1455	23.4286	5.14286	4.55556		2723	6.2	1.2	5.16667
2106	34.8621	7.65517	4.55405		1469	18.0303	4.09091	4.40741		2741	6.18182	1.18182	5.23077
2116	30.8222	6.73333	4.57756		1472	19.7325	4.32484	4.56259		2744	6	1	6
2117	31.2857	6.95238	4.5		1480	28.1304	6.17391	4.55634		2757	6.10526	1.10526	5.52381
2128	26.8	6	4.46667		1489	26	5.64286	4.6076		2760	6	1	6
2138	26.25	6	4.375		1491	27.375	6	4.5625		2773	6.09091	1.09091	5.58333
2146	33	7.16667	4.60465		1495	25.3182	5.59091	4.52846		2803	6.31074	1.25831	5.01524
2168	28.9231	6.30769	4.58537		1501	21.3636	4.63636	4.60784		2829	6.18182	1.18182	5.23077
2190	31.0645	6.93548	4.47907		1509	17.8624	4.01835	4.4452		2976	6.05882	1.05882	5.72222
2203	31.1905	6.90476	4.51724		1516	26	5.63158	4.61682		2977	6.18182	1.18182	5.23077
2218	29.4565	6.54348	4.50166		1518	17.5833	4	4.39583		2997	6	1	6
2236	30.2	6.53333	4.62245		1562	22.8333	5	4.56667		3013	6.1	1.1	5.54545
2303	32.2097	7.1129	4.52835		1570	23.4382	5.17978	4.52495		3018	6.21569	1.21569	5.1129
2322	25.5625	6	4.26042		1573	17.6364	4	4.40909		3036	6	1	6
2354	30.8571	6.64286	4.64516		1611	25.5468	5.60432	4.55841		3069	6.1	1.1	5.54545
2375	27.7	6.1	4.54098		1624	29.8333	6.58333	4.53165		3086	6.2	1.2	5.16667
2388	29.5067	6.52	4.52556		1625	24.2308	5.23077	4.63235		3087	6	1	6
2412	28.8462	6.30769	4.57317		1634	25.7214	6.3058	4.079		3089	6.1	1.1	5.54545
2429	34	7.45455	4.56098		1637	25.1795	5.48718	4.58879		3113	6.1	1.1	5.54545
2465	48.6364	21.2727	2.28632		1651	18.4118	4.17647	4.40845		3153	6	1	6
2518	25.4286	6	4.2381		1662	18.2	4.06667	4.47541		3184	6.09091	1.09091	5.58333
2529	28.4583	6.375	4.46405		1683	27.4107	6.00446	4.56506		3190	6.09091	1.09091	5.58333
2556	26.75	6	4.45833		1684	26.4118	5.82353	4.53535		3203	6	1	6
2610	26.9091	6	4.48485		1727	23.5385	5.07692	4.63636		3224	6	1	6
2625	29	6.34783	4.56849		1772	20.7273	4.36364	4.75		3235	6	1	6
2654	18.6	6.5	2.86154		1779	24.9167	5.58333	4.46269		3273	6.16	1.16	5.31034
2658	26.4	6	4.4		1783	24.4091	5.31818	4.58974		3275	6.08333	1.08333	5.61539
2691	19.9167	6.58333	3.02532		1838	22.2857	5.07143	4.39437		3286	6.15385	1.15385	5.33333
2738	27.0333	6	4.50556		1928	26.3809	5.85714	4.50406		3353	6.14286	1.14286	5.375
2822	32.5484	7.09677	4.58636		1974	17.2727	4	4.31818		3377	6.125	1.125	5.44444
2882	34.0385	7.5	4.53846		1987	17.25	4	4.3125		3392	6.21429	1.21429	5.11765
2883	28.3125	6.25	4.53		2069	18.0769	4.07692	4.43396		3428	6.1	1.1	5.54545
2894	28.9066	20.5491	1.40671		2076	19.9375	4.4375	4.49296		3433	6.07692	1.07692	5.64286
2918	27.0357	6	4.50595		2086	20	4.33333	4.61538		3446	6	1	6
2926	28	6.22727	4.49635		2091	18.6	4.1	4.53659		3457	6	1	6
2932	23.8571	6.28571	3.79545		2098	24.3182	5.36364	4.5339		3486	6	1	6
3023	17.0556	9.77778	1.74432		2099	20.4894	4.48936	4.56398		3516	6.27027	1.18919	5.27273
3032	27.1658	6.04145	4.49657		2102	25.9524	5.71429	4.54167
3075	27.1333	6.06667	4.47253		2105	27.0435	5.91304	4.57353
3099	33	7.26316	4.54348		2119	21.2308	4.69231	4.52459
3140	28.9747	6.40433	4.52424		2120	23.35	5.05	4.62376
3141	28.3529	6.25	4.53647		2121	21.5333	4.6	4.68116
3204	29.04	6.4	4.5375		2126	23.1765	5.11765	4.52874
3208	27.3429	6.08571	4.49296		2138	22	4.9	4.4898
3221	29.8974	6.65385	4.49326		2148	25.0357	5.54762	4.51288
3268	29.3529	6.47059	4.53636		2181	26.0606	5.63636	4.62366
3306	30.2778	6.61111	4.57983		2196	25	5.51852	4.5302
3341	47.8	15.5667	3.07066		2197	23.0667	5.1	4.52288
3383	31.5238	6.90476	4.56552		2220	26.4211	5.89474	4.48214
3392	31.1111	6.81482	4.56522		2221	21.5	4.57143	4.70312
3401	24.6053	6.23684	3.94515		2269	24.6594	5.40709	4.56057
3409	33.8387	7.48387	4.52155		2279	23.0924	5.06236	4.56159
3438	27.9524	6.28571	4.44697		2321	28.1842	6.15789	4.57692
3538	26.5833	6	4.43056		2411	31.4374	16.9915	1.85018
3559	32.9	7.3	4.50685		2418	20.4571	4.51429	4.53164
3575	27.037	6.03704	4.47853		2443	23.625	5.125	4.60976
3607	27.125	6.125	4.42857		2449	17.8	4	4.45
3610	26.3571	6	4.39286		2452	19.3438	4.28125	4.51825
3645	30.32	6.6	4.59394		2453	20	4.46154	4.48276
3650	30	6.69565	4.48052		2477	18.9091	4.27273	4.42553
3686	33.5625	7.34375	4.57021		2481	24.3333	5.33333	4.5625
3711	34.6875	7.6875	4.5122		2522	25.5106	5.59574	4.55894
3720	29.25	6.375	4.58824		2552	20.4737	4.5	4.54971
3729	26.375	6	4.39583		2583	28.32	6.24	4.53846
3739	32.0667	7.06667	4.53774		2636	24.9167	5.5	4.5303
3751	36.2727	7.95455	4.56		2653	19.027	4.21622	4.51282
3769	27.25	6.08333	4.47945		2657	24.2889	5.33333	4.55417
3770	29	6.5	4.46154		2660	18.25	4.02273	4.53672
3774	28.925	6.4	4.51953
3802	26.8182	6	4.4697
3813	34.3962	7.62264	4.51238
3855	32	7.05128	4.53818
3883	28.2619	6.28571	4.49621
3904	33.2087	15.6486	2.12215
3913	33.2723	14.9363	2.22762
3960	33	7.1	4.64789
4029	29.1111	6.38889	4.55652
4034	32.8889	7.24691	4.53833
4084	32.85	7.2	4.5625
4118	29.2692	6.53846	4.47647
4120	26.2727	6	4.37879
4125	31.6667	7	4.52381
4127	34.5672	7.62687	4.53229
4196	31.8889	7	4.55556
4212	30.2857	6.71429	4.51064
4216	28.6364	6.40909	4.46808
4228	27.2857	6.09524	4.47656
4240	35.0524	13.6019	2.57702
4301	31.4138	6.89655	4.555
4421	28	6.27273	4.46377
4469	27.9231	6.15385	4.5375
4508	28.5	6.22222	4.58036
4509	28.6667	6.33333	4.52632
4570	33.7921	12.9031	2.61891
4606	19.7	6.1	3.22951
4674	31.5757	11.3195	2.78949
4681	28.2105	6.28947	4.48536
4707	30.75	6.75	4.55556
4709	31	6.86111	4.51822
4711	31.6875	7	4.52679
4712	25.0782	11.6829	2.14658
4743	30.0833	6.63889	4.53138
4757	32.8553	7.22632	4.54661
4775	19.4925	6.8806	2.83297
4781	49.9444	41	1.21816
4790	25.8182	6.45455	4

## Sheet: IL13Ra2
	Control					IL-4 Treated IL-13Ra2					IL-13 Treated IL-13Ra2
	#Total Count: 165					#Total Count: 204					#Total Count: 138
Obj#	Density (Green)(IL13Ra1)	Density (blue) (background)	Green/Background		Obj#	Density (Green)(IL13Ra1)	Density (blue) (background)	Green/Background		Obj#	Density (Green)(IL13Ra1)	Density (blue) (background)	Green/Background
1	34.5764	7.59816	4.55063		1	39.9543	14.4793	2.7594		2	29.6662	12.0275	2.46652
2	36.5124	14.5264	2.51352		2	28.7273	24.9091	1.15328		6	17.7	4	4.425
7	38.6116	13.5773	2.84384		3	28.3846	26.8462	1.05731		11	27.6154	8.25464	3.34544
8	34.6154	7.5641	4.57627		4	26.7778	28.5556	0.937743		69	17.9333	4	4.48333
9	36.3869	12.9434	2.81124		6	31.6484	25.4641	1.24286		152	18.96	4.24	4.4717
14	25.2076	16.0142	1.57408		8	29.8889	14.3889	2.07722		193	17.6724	4	4.4181
15	30.9128	12.551	2.46297		9	28.8462	14.3846	2.00535		253	17.6364	4.09091	4.31111
22	26.8182	6	4.4697		13	33.611	7.35811	4.56788		261	18.1923	4.30769	4.22321
23	27	6	4.5		44	30.7763	6.76316	4.55058		310	19.1071	4.25	4.4958
26	32.162	13.0414	2.46615		52	23.8182	28.6364	0.831746		361	18.3636	4.09091	4.48889
88	27.0769	6	4.51282		105	36.48	7.92	4.60606		373	17.4	4	4.35
146	26.7727	6	4.46212		123	28.2	6	4.7		465	19.3333	4.28571	4.51111
149	34.8577	13.5899	2.56497		132	28.7222	6.16667	4.65766		466	21.2949	4.69231	4.53825
320	27.7826	6.17391	4.5		139	29.7143	6.42857	4.62222		544	17.5	4	4.375
343	28.6667	6.45833	4.43871		148	28.4546	6	4.74242		572	29.0476	6.34524	4.57786
357	26.3571	6	4.39286		180	28.6111	6.11111	4.68182		620	17.1818	4	4.29545
527	26.25	6	4.375		214	40.4217	8.83133	4.57708		652	22.9286	4.98214	4.60215
571	29.0266	6.41065	4.52788		217	28.3	6	4.71667		667	17.2381	4	4.30952
627	27.76	6.12	4.53595		264	34.2675	11.2258	3.05257		839	23.2759	5.10345	4.56081
640	31.2608	17.4334	1.79316		268	29.675	6.55	4.53053		843	19.0833	4.27778	4.46104
655	26.9167	6.08333	4.42466		357	30.3846	6.69231	4.54023		865	23.4706	5.17647	4.53409
670	26.7273	6	4.45455		412	28.4444	6.07407	4.68293		881	25	5.50909	4.53795
731	27.37	6.09	4.49425		434	43.6167	9.5	4.59123		907	24.9546	5.40909	4.61345
763	31.9286	7.03247	4.54017		469	32.6818	7.13636	4.57962		912	20.8	4.6	4.52174
779	27.7143	6.14286	4.51163		475	33.1667	7.41667	4.47191		937	18.6458	4.1875	4.45274
902	27.0345	6.06897	4.45455		479	29.5789	6.63158	4.46032		1014	21.8788	4.81818	4.54088
920	26.3333	6	4.38889		510	28.9565	6.30435	4.5931		1061	18.2941	4.11765	4.44286
922	31.7273	6.95455	4.56209		531	28.4546	6.09091	4.67164		1072	20.7	4.55	4.54945
953	26.7143	6	4.45238		543	40.7528	14.6082	2.78971		1100	17.4667	4.86667	3.58904
980	35.389	14.3351	2.4687		633	32.7222	7.22222	4.53077		1112	18.4	4.1	4.4878
1036	30.7143	6.77143	4.53586		658	28.7917	6.16667	4.66892		1140	19.2778	4.33333	4.44872
1048	35.1142	9.31735	3.76868		701	35.2609	7.69565	4.58192		1158	18.4	4.2	4.38095
1059	31.8148	6.96296	4.56915		702	42.1463	17.4907	2.40964		1168	18.9505	4.14851	4.56802
1069	34.7812	7.71875	4.50607		742	29.2727	6.36364	4.6		1230	28.3448	6.24138	4.54144
1088	34.24	7.56	4.5291		775	35.4667	7.73333	4.58621		1233	18.5946	4.13514	4.49673
1096	32.2	7.06667	4.5566		799	38.7797	15.4402	2.51161		1236	25.6637	5.61947	4.56693
1132	26.3809	6	4.39682		800	29.9	6.4	4.67187		1243	21.4167	4.75	4.50877
1161	28.5429	6.37143	4.47982		812	45.3716	15.6221	2.90432		1258	26.8889	5.96296	4.50932
1174	47.9474	37.3684	1.2831		815	29.6923	6.42308	4.62275		1262	18.7	4.2	4.45238
1178	31.6875	7.03125	4.50667		871	29.5676	6.43243	4.59664		1281	21	4.6	4.56522
1186	26.7273	6	4.45455		892	43.2065	9.46739	4.56372		1288	20.3103	4.41379	4.60156
1219	26.3956	15.3076	1.72435		906	33.087	7.17391	4.61212		1297	21.8667	4.86667	4.49315
1265	33.375	7.29167	4.57714		957	35.2121	7.66667	4.59289		1331	23.75	5.2	4.56731
1281	26.2727	6	4.37879		982	32.9655	7.13793	4.61836		1360	25.9524	5.71429	4.54167
1282	26.5667	6	4.42778		991	43.3046	12.9637	3.34045		1365	28.3125	6.125	4.62245
1301	27.4118	6.17647	4.43809		1004	31.2	6.84	4.5614		1371	17.9167	4	4.47917
1320	28.5833	6.25	4.57333		1028	35.5563	13.0937	2.71552		1405	18.4546	4.18182	4.41304
1324	31.0217	6.84783	4.53016		1051	31.2105	6.78947	4.5969		1450	20.2353	4.44118	4.55629
1354	27.3846	6.07692	4.50633		1072	41.3023	9	4.58915		1456	23.0769	5.03846	4.58015
1363	27.3846	6.15385	4.45		1080	34.6071	7.46429	4.63636		1458	30.8	6.73333	4.57426
1447	26.56	6	4.42667		1085	29.5833	6.33333	4.67105		1470	24.2941	5.35294	4.53846
1582	29.1111	6.42857	4.5284		1113	37.8857	8.22857	4.60417		1509	28.4423	6.30769	4.50915
1609	48.1454	17.2727	2.78737		1122	34.45	7.6	4.53289		1514	29.236	6.42857	4.54783
1660	28.125	6.25	4.5		1154	38.9846	8.53846	4.56577		1538	18	4	4.5
1686	48.3	20.7	2.33333		1167	41.6852	9.16667	4.54747		1544	26.4615	5.69231	4.64865
1690	26.6923	6	4.44872		1201	28.8	21.2	1.35849		1545	28.6696	6.27679	4.56757
1805	33.7805	7.39024	4.57096		1266	28.6	6.13333	4.66304		1548	24.9189	5.43243	4.58706
1813	17.1	6.5	2.63077		1267	48.7875	10.7	4.55958		1560	20.35	4.4	4.625
1831	30.3333	6.74074	4.5		1269	37.4857	8.22857	4.55555		1566	28.4138	6.31034	4.50273
1847	27.5652	6.17391	4.46479		1281	36.2281	7.92982	4.56858		1572	18.0833	4	4.52083
1878	27.0835	17.846	1.51762		1282	35.4231	7.76923	4.55941		1578	24.9583	5.54167	4.50376
1887	48.5	42.1875	1.14963		1307	30.9	6.6	4.68182		1588	19	4.23333	4.48819
1896	34.2609	7.52174	4.55491		1320	37.2353	8.11765	4.58696		1601	17.2381	4	4.30952
2067	27.3125	6	4.55208		1334	33.5	7.16667	4.67442		1603	21.0625	4.625	4.55405
2126	31.1818	6.72727	4.63514		1379	35.6056	7.99296	4.45462		1611	30.066	6.62944	4.53522
2186	28.1613	6.25807	4.5		1381	33.2273	7.22727	4.59748		1640	21.1304	4.69565	4.5
2198	48.3636	16.6364	2.9071		1390	32.6458	7.10417	4.59531		1660	17.7692	4	4.44231
2233	26.625	6	4.4375		1391	36.0269	15.5929	2.31047		1667	27.7895	6.17544	4.5
2248	27.5	6.08333	4.52055		1396	29	6.29412	4.60748		1676	17.3333	4	4.33333
2272	26.2857	6	4.38095		1406	34.9091	7.63636	4.57143		1701	19.2	4.3	4.46512
2310	26.9412	6.05882	4.4466		1414	40.1837	8.76531	4.5844		1717	21.4348	4.69565	4.56481
2385	28.9844	6.48438	4.46988		1419	34.4211	7.47368	4.60563		1718	28.6452	6.25807	4.57732
2408	30.7962	6.76777	4.55042		1425	28.6154	6.15385	4.65		1730	20.399	4.48485	4.54842
2416	31.7895	7.03509	4.5187		1431	32.8696	7.17391	4.58182		1740	17.8667	4	4.46667
2503	29.3077	6.38462	4.59036		1433	32.5	7.14286	4.55		1786	19.6	4.3	4.55814
2513	29.2727	6.45455	4.53521		1438	29.1905	6.38095	4.57463		1854	17.8	4	4.45
2546	29.5294	6.64706	4.44248		1469	28.4	6.1	4.65574		1972	30.9583	6.82292	4.5374
2567	30.3077	6.61538	4.58139		1481	28.8333	6.22222	4.63393		1999	23.3658	5.15854	4.52955
2568	27.678	6.49153	4.26371		1506	29	6.3	4.60317		2013	23.0811	5.05405	4.56684
2572	26.875	6	4.47917		1527	30.4667	6.66667	4.57		2016	17.8462	4	4.46154
2604	34.1515	7.54545	4.5261		1558	29.7	6.5	4.56923		2047	21.92	4.86	4.51029
2614	27.2388	6.07463	4.48403		1559	30.1177	6.58824	4.57143		2110	17.56	4	4.39
2633	35.697	7.78788	4.58366		1574	29.2	6.5	4.49231		2157	17.2	4	4.3
2667	28.6712	6.38356	4.49142		1597	34.4583	7.5	4.59444		2200	26.4737	5.89474	4.49107
2730	28.177	15.4113	1.82833		1604	29.3333	6.33333	4.63158		2245	17.0833	4.33333	3.94231
2747	28.5127	6.3401	4.4972		1631	28.9091	6.18182	4.67647		2248	24.7273	5.45455	4.53333
2788	26.5882	6	4.43137		1640	32.2368	7.02632	4.58801		2283	17.1429	19.7857	0.866426
2790	33.5238	7.42857	4.51282		1653	28.7	6	4.78333		2308	25.3529	5.58824	4.53684
2881	27.0909	6.09091	4.44776		1664	28.6923	6.23077	4.60494		2377	25.5714	5.64286	4.53165
2888	26.2	6	4.36667		1693	29.1034	6.31034	4.61202		2444	17.4	4	4.35
2897	32.84	7.28	4.51099		1723	32.3433	7.0597	4.5814		2497	29.2895	6.43421	4.55215
2929	29	6.46667	4.48454		1736	29.1818	6.31818	4.61871		2551	18.2	4.1	4.43902
2931	29.4583	6.54167	4.50318		1832	33.875	7.3125	4.63248		2556	21.7647	4.76471	4.5679
2937	27.2703	6.02703	4.52466		1914	29.7188	6.48438	4.58313		2578	17.7059	4	4.42647
2944	27.8235	6.17647	4.50476		1933	34.8462	7.61538	4.57576		2585	20.3889	4.5	4.53086
2957	27.2	6.06667	4.48352		1950	28.8621	6.13793	4.70225		2635	19.7917	4.41667	4.48113
2980	28.2353	6.23529	4.5283		1968	31.1304	6.76087	4.6045		2670	18.3571	4.14286	4.43103
2989	29.1538	6.38462	4.56627		1991	28.5	6.125	4.65306		2674	28.4444	6.33333	4.49123
3005	29.9819	14.8621	2.01734		2002	29.0604	6.31159	4.60429		2675	27.7692	6.03846	4.59873
3035	27.7857	6.14286	4.52326		2025	28.7	6.63333	4.32663		2683	21.8182	4.90909	4.44444
3053	27.4546	6.13636	4.47407		2053	30.125	6.625	4.54717		2688	17.3077	4	4.32692
3117	33.1579	7.31579	4.53237		2062	29	6.3	4.60317		2708	18.1154	4.07692	4.4434
3162	27.2632	6.05263	4.50435		2115	34.6429	7.64286	4.53271		2712	17.44	4	4.36
3174	29.3333	6.41667	4.57143		2120	28.8571	6.28571	4.59091		2719	19.1988	4.21637	4.5534
3215	28.2128	6.31915	4.46465		2122	30.6429	6.64286	4.6129		2722	28.5909	6.22727	4.59124
3231	26.3333	6	4.38889		2162	29.4194	6.35484	4.62944		2768	21.4118	4.61765	4.63694
3252	27.125	6	4.52083		2185	28.3	6	4.71667		2816	19.3	4.3	4.48837
3263	27.0435	6	4.50725		2191	29.4046	6.9771	4.21444		2883	17.7143	4	4.42857
3286	28	6.23077	4.49383		2192	31.3333	7.45238	4.20447		2886	18.4762	4.09524	4.51163
3311	27.6429	6.14286	4.5		2212	35.5946	7.78378	4.57292		2888	19.7692	4.46154	4.43103
3321	33.5676	7.2973	4.6		2261	45.7	10.0143	4.56348		2903	17.2727	4	4.31818
3328	26.9167	6	4.48611		2280	31.1579	6.68421	4.66142		2948	17.875	5.875	3.04255
3334	27.6364	6.09091	4.53731		2329	33.8571	7.5	4.51429		3007	19.9167	4.5	4.42593
3353	31.1	6.6	4.71212		2335	30.5312	6.65625	4.58685		3035	31.7584	27.4958	1.15503
3381	32.4688	7.1875	4.51739		2346	31.2222	7.05556	4.4252		3038	17.7381	4	4.43452
3415	27.3	6.1	4.47541		2361	41.8965	9.18391	4.56195		3047	19.3443	4.29508	4.50382
3424	27.1	6	4.51667		2362	29.9048	6.42857	4.65185		3061	21.3529	4.70588	4.5375
3441	30.1818	6.63636	4.54795		2409	30.2963	6.55556	4.62147		3074	29.4865	6.43243	4.58403
3448	33.1765	7.35294	4.512		2430	32.4	7	4.62857		3077	20.8823	4.64706	4.49367
3559	14.7857	6.28571	2.35227		2435	35.3219	15.929	2.21746		3078	22	4.9	4.4898
3589	27.5625	6.1875	4.45455		2446	29.3529	6.35294	4.62037		3091	20.9167	4.61111	4.53615
3606	32.5638	15.4466	2.10815		2452	37.7597	19.4287	1.94351		3097	18.4	4.1	4.4878
3649	24.5197	16.2228	1.51143		2458	28.7	6.4	4.48438		3098	19.5926	4.2963	4.56034
3660	18.0625	6.6875	2.70093		2460	38.8889	8.40741	4.62555		3103	27.4944	6.01124	4.57383
3792	32.9565	7.30435	4.5119		2487	33.3056	7.27778	4.57634		3111	22.9429	5.05714	4.53672
3836	27.5676	6.05405	4.55357		2503	31.1471	6.82353	4.56466		3112	25.9375	5.625	4.61111
3870	27.7719	6.15789	4.50997		2504	30.0238	6.59524	4.55235		3127	27.9231	6.12308	4.5603
3892	31.1798	6.88764	4.52692		2531	30.5454	6.63636	4.60274		3140	21.3571	4.64286	4.6
3955	33.6484	16.7604	2.00761		2541	40.0435	8.73913	4.58209		3184	17.375	4	4.34375
3981	35.2083	7.70833	4.56757		2557	34.0641	7.4359	4.58103		3189	17.9167	4.08333	4.38776
3992	26.3125	6	4.38542		2581	30.4706	6.52941	4.66667		3192	23.9231	5.30769	4.50725
4064	26.875	6.0625	4.43299		2652	30.1389	6.52778	4.61702		3196	17.7778	4	4.44444
4144	28.7753	6.38202	4.5088		2669	39.125	8.625	4.53623		3213	25.4546	5.63636	4.51613
4146	28.5454	6.36364	4.48571		2679	28.6471	6.11765	4.68269		3214	25.4839	5.60215	4.54894
4165	33.7895	7.31579	4.6187		2683	29.1818	6.36364	4.58571		3215	21.5714	4.78571	4.50746
4171	27.7	6.2	4.46774		2684	30.1429	6.57143	4.58696		3221	22.1667	4.92593	4.5
4176	31.7647	7.02941	4.51883		2714	28.6364	6.18182	4.63235		3225	29.75	6.4	4.64844
4178	27.2074	6.03333	4.50952		2716	37.4	8.2	4.56098		3232	26.8966	5.96552	4.50867
4182	28.0884	18.6371	1.50712		2727	36.95	8	4.61875
4206	28.0741	6.16667	4.55255		2752	32.7	7.1	4.60563
4211	29.3398	6.51456	4.50373		2806	37.7145	15.3635	2.45481
4266	30.8518	6.85185	4.5027		2825	30.5	6.7	4.55224
4288	32.7273	7.22727	4.5283		2839	30.1429	19.5	1.54579
4343	27.9	6.1	4.57377		2901	28.8182	6.18182	4.66176
4441	31.7516	13.1141	2.42118		2903	43.5714	9.45714	4.60725
4465	36.6102	11.5153	3.17926		2954	28.6667	6.11111	4.69091
4479	28.2	6.3	4.47619		2970	30.7143	6.64286	4.62366
4485	34.2665	7.5317	4.54964		2978	36.5556	7.95238	4.59681
4487	29.9781	9.72834	3.08152		2980	38.2083	8.375	4.56219
4500	26.6	6	4.43333		2997	41.6667	9.25	4.5045
4551	28.8889	6.44444	4.48276		3047	36.3077	8	4.53846
4621	27.0476	6.04762	4.47244		3056	35.9375	7.8125	4.6
4626	31.5667	6.96667	4.5311		3068	28.8462	6.30769	4.57317
4638	29.8	6.46667	4.60825		3073	33.6071	7.35714	4.56796
4654	29.6667	6.41667	4.62338		3105	31.2778	6.83333	4.57724
4663	26.6	6	4.43333		3143	31.6327	6.88776	4.59259
4684	31.2143	6.78571	4.6		3148	29.3636	6.36364	4.61429
4693	30.3789	14.9412	2.03323		3166	36.8636	8.04546	4.58192
4722	27.0526	6.05263	4.46957		3170	29.1538	6.38462	4.56627
4733	27.9	6	4.65		3208	31.225	6.85	4.55839
4743	31.3809	6.90476	4.54483		3216	35.6596	7.78723	4.57923
4755	31.4215	6.89893	4.55455		3227	32.8667	7.13333	4.60748
4803	27.1429	6.07143	4.47059		3240	29.7857	6.5	4.58242
4804	33.0357	7.25	4.55665		3254	35.3214	7.78571	4.5367
4810	31.2667	6.93333	4.50962		3270	30.5333	6.53333	4.67347
					3274	29.3077	6.38462	4.59036
					3281	36.24	7.88	4.59898
					3286	33.3077	7.23077	4.60638
					3289	34.7059	7.47059	4.64567
					3295	35.6992	7.81301	4.5692
					3297	31.8	6.9	4.6087
					3330	37	8.22222	4.5
					3336	28.3	6	4.71667
					3351	36.5	7.85714	4.64545
					3375	33.5714	7.28571	4.60784
					3377	32.9877	10.4839	3.1465
					3381	28.4783	6.08696	4.67857
					3399	36.9375	8.0625	4.5814
					3409	47.2741	14.5963	3.23876
					3413	28.8696	6.23913	4.62718
					3415	33.75	7.41667	4.55056
					3479	33.3529	7.23529	4.60976
					3480	40.5185	8.74074	4.63559
					3484	37.6667	8.26667	4.55645
					3509	30.026	6.56494	4.57369
					3516	30.3529	13.4706	2.25327
					3522	28.7407	19.2593	1.49231
					3545	29.7857	6.35714	4.68539
					3550	29.4667	12.5333	2.35106
					3561	32.9	7.2	4.56944
					3597	30.4	13.5	2.25185
					3609	32.2505	12.8958	2.50086
					3613	40.0455	8.68182	4.61257
					3615	38.4455	18.4546	2.08325
					3624	29.4118	21.5294	1.36612
					3627	42.2234	26.835	1.57344
					3629	31.75	6.9375	4.57658
					3631	32.474	13.7474	2.36219
					3636	43.303	9.48485	4.5655
					3637	28.4546	22.3636	1.27236
					3647	33.2778	7.22222	4.60769
					3660	38.7333	8.51111	4.55091
					3665	29.3333	22.0667	1.3293
					3668	30.0769	6.61538	4.54651
