# Supplementary material for: The IL-4/IL-13 signaling axis promotes prostatic fibrosis
Source: PLoS One. 2022 Oct 6;17(10):e0275064. doi: 10.1371/journal.pone.0275064 (PMC9536598; doi:10.1371/journal.pone.0275064)
Supplement: S7 Fig — (XLSX) [file pone.0275064.s007.xlsx]

## Sheet: 7A
Vehicle, IL-4, IL-4+IL4R						slides 3, 6, 11

## Sheet: 7B
Vehicle, IL-4, IL-4+IL13Ra1								slides 10 and 16

## Sheet: 7D
Vehicle, IL-13, IL-13+IL13Ra1								slides

## Sheet: 7E
Vehicle, IL-13, IL-13+IL-4R								slides

## Sheet: data tables
Densitometry Data
IL-4	Control STAT6	Control STAT6	Control STAT6	IL-4 STAT6	IL-4 STAT6	IL-4 STAT6	IL-4 + IL-4R Ab STAT6	IL-4 + IL-4R Ab STAT6	IL-4 + IL-4R Ab STAT6	Control pSTAT6	Control pSTAT6	Control pSTAT6	IL-4 pSTAT6	IL-4 pSTAT6	IL-4 pSTAT6	IL-4 + IL-4R Ab pSTAT6	IL-4 + IL-4R Ab pSTAT6	IL-4 + IL-4R Ab pSTAT6	IL-4 + IL-13R Ab pSTAT6	IL-4 + IL-13R Ab pSTAT6	IL-4 + IL-13R Ab pSTAT6
10	77093	76900	55354	44600	40359	51999	69186	92300	65658	1	542	10	17700	20543	16047	444	4109	22	5890	8780	7940
20	77752	76000	52718	37000	44642	62782	58973	61500	76202	1	1439	4	21000	16853	42548	7070	8451	1	7730	9640	12700
30	79400	59400	52958	38300	49584	57750	49913	60900	71409	8	122	25	26000	16853	21639	8120	11428	34	12300	11500	14900
IL-13	Control STAT6	Control STAT6	Control STAT6	IL-13 STAT6	IL-13 STAT6	IL-13 STAT6	IL-13 + IL-13R Ab STAT6	IL-13 + IL-13R Ab STAT6	IL-13 + IL-13R Ab STAT6	CONTROL pSTAT6	CONTROL pSTAT6	CONTROL pSTAT6	IL-13 pSTAT6	IL-13 pSTAT6	IL-13 pSTAT6	IL-13+IL13Ra1 pSTAT6	IL-13+IL13Ra1 pSTAT6	IL-13+IL13Ra1 pSTAT6	IL-13 + IL-4R Ab pSTAT6	IL-13 + IL-4R Ab pSTAT6	IL-13 + IL-4R Ab pSTAT6
10	36900	38800		30600	29600		44100	35400		2622	246		14340	8140		7740	11100		5890	8780	7940
20	39100	39400		28800	33000		41500	32800		1956	112		11280	13100		9090	11700		7730	9640	12700
30				29500	32600		36700	33800					14790	10200		14430	13700		12300	11500	14900
Ratios (Graphed in C, E)*			* ratios derived from densitometry data determined as pSTAT6 quantitation / STAT6 quantitation
	pSTAT6/STAT6			pSTAT6/STAT6			pSTAT6/STAT6			pSTAT6/STAT6
IL-4 Ratios	Control	Control	Control	IL-4	IL-4	IL-4	IL-4 + IL-4R Ab	IL-4 + IL-4R Ab	IL-4 + IL-4R Ab	IL-4 + IL-13Ra Ab	IL-4 + IL-13Ra Ab	IL-4 + IL-13Ra Ab
10	0	0.0071	0.0002	0.3969	0.509	0.3086	0.0064	0.0445	0.0003	0.0851324	0.0837486	0.187334
20	0	0.0189	0.0001	0.5676	0.3775	0.6777	0.1199	0.1374	0	0.148881	0.156748	0.150915
30	0.0001	0.0021	0.0005	0.6789	0.3399	0.3747	0.1627	0.1876	0.0005	0.159077	0.208539	0.208657
	pSTAT6/STAT6		pSTAT6/STAT6		pSTAT6/STAT6		pSTAT6/STAT6
IL-13 Ratios	Control	Control	IL-13	IL-13	IL-13 + IL-13R Ab	IL-13 + IL-13R Ab	IL-13 + IL-4R Ab	IL-13 + IL-4R Ab
10	0.0559062	0.00418367	0.468627	0.275	0.17551	0.313559	0.0263102	0.015361
20	0.0500256	0.00226721	0.391667	0.39697	0.219036	0.356707	0.0305777	0.108294
30			0.501356	0.312883	0.293188	0.305325	0.115627	0.142823
