# Supplementary material for: The IL-4/IL-13 signaling axis promotes prostatic fibrosis
Source: PLoS One. 2022 Oct 6;17(10):e0275064. doi: 10.1371/journal.pone.0275064 (PMC9536598; doi:10.1371/journal.pone.0275064)
Supplement: S8 Fig — (XLSX) [file pone.0275064.s008.xlsx]

## Sheet: blots
Figure 78all blots
					REPLICATE 1 (shown as Figure 8)												REPLICATE 2											REPLICATE 3
COL 1
COL3
pSTAT6
STAT6
GAPDH

## Sheet: densitometry data
Rep 1
	GAPDH	COL1	COL3	pSTAT6	STAT6	COL1 / GAPDH	COL1 Fold Change	COL3 / GAPDH	COL3 Fold Change	pSTAT6/GAPDH	pSTAT6 Fold Change	STAT6/GAPDH
Vehicle 24	19869	19505.6	9446.65	669.184	8600.28	0.981709	1	0.475448	1	0.0336799	1	0.43285
IL4 24	18654.3	22808.6	13008.7	5396.73	8206.4	1.22269	1.24548	0.697352	1.46673	0.289301	8.58975	0.439919
Tof 24	18744.2	17478.5	7885.43	1072.06	7854.47	0.932473	0.949846	0.420686	0.603262	0.0571942	1.69817	0.419034
IL-4 + Tof 24	23368.8	13339.6	11882.4	1290.38	8189.3	0.570829	0.581464	0.508473	1.06946	0.0552179	1.63949	0.350437
Vehicle 48	26099.6	1661.96	920.497	1581.59	6045.98	0.0636778	1	0.0352687	1	0.0605983	1	0.231651
IL-4 48	26103.1	13940.2	6203.05	3773.75	7413.57	0.534045	8.38668	0.237636	6.73789	0.144571	2.38573	0.284011
Tof 48	22191.8	4681.66	2247.86	498.87	7784.33	0.210963	3.31298	0.101292	2.87202	0.0224799	0.370966	0.350774
IL-4 + Tof 48	19091.6	1819.38	1296.5	176.849	7843.03	0.0952973	1.49656	0.0679094	1.92549	0.0092632	0.152862	0.410811
Rep 2
	GAPDH	COL1	COL3	pSTAT6	STAT6	COL1 / GAPDH	COL1 Fold Change	COL3 / GAPDH	COL3 Fold Change	pSTAT6/GAPDH	pSTAT6 Fold Change	STAT6/GAPDH
Vehicle 24	11849.3	16120.2	4067.05	641.648	9168.47	1.36043	1	0.343231	1	0.0541506	1	0.773755
IL4 24	13032.5	17405.9	10410.2	6850.1	11108.4	1.33558	0.981734	0.798788	2.32726	0.525618	9.70659	0.852365
Tof 24	13499.4	10507.2	4950.44	786.305	7957.83	0.778346	0.572133	0.366715	0.45909	0.0582474	1.07565	0.589495
IL-4 + Tof 24	14794.4	11026.5	10437.4	1014.84	7332.35	0.745313	0.547851	0.705497	2.05546	0.0685963	1.26677	0.495616
Vehicle 48	17423.4	4086.71	1224.15	808.012	9094	0.234553	1	0.0702593	1	0.0463752	1	0.521943
IL-4 48	12577.3	6911.73	3784.76	4821.42	8799.12	0.549538	2.34292	0.300919	4.28298	0.383342	8.2661	0.699602
Tof 48	12709.6	2031.33	1425.55	410.335	10517	0.159826	0.681405	0.112163	1.59641	0.0322854	0.696178	0.827483
IL-4 + Tof 48	13290.5	1646.55	834.234	725.234	12157.8	0.123889	0.528193	0.0627694	0.893397	0.054568	1.17666	0.914775
Rep 3
	GAPDH	COL1	COL3	pSTAT6	STAT6	COL1 / GAPDH	COL1 Fold Change	COL3 / GAPDH	COL3 Fold Change	pSTAT6/GAPDH	pSTAT6 Fold Change	STAT6/GAPDH
Vehicle 24	7367.77	7240.95	1913.96	592.991	8007.91	0.982788	1	0.259775	1	0.0804845	1	1.08688
IL4 24	6971.18	9364.49	6382.69	5268.18	6093.08	1.34331	1.36684	0.915582	3.52452	0.755707	9.38948	0.874038
Tof 24	7691.84	7368.07	3065.28	1358.84	6927.5	0.957908	0.974685	0.39851	0.435253	0.17666	2.19496	0.900629
IL-4 + Tof 24	7291.08	6108.88	2360.05	884.184	5594.08	0.837857	0.852531	0.32369	1.24604	0.121269	1.50674	0.76725
Vehicle 48	7321.91	2495.62	437.163	908.012	4508.43	0.340843	1	0.0597061	1	0.124013	1	0.615744
IL-4 48	6121.43	3937.69	1468.79	4278.71	4294.13	0.643264	1.88727	0.239942	4.01872	0.698973	5.63629	0.701492
Tof 48	6657.2	3212.86	581.991	317.506	4902.13	0.482614	1.41594	0.0874227	1.46422	0.0476936	0.384586	0.736365
IL-4 + Tof 48	6051.96	2366.15	384.456	377.506	6705.26	0.390973	1.14708	0.0635258	1.06398	0.0623775	0.502991	1.10795

## Sheet: densitometry ratios
COL1	24 hr			48 hr
	RATIO TO VEH	SD	REPS	RATIO TO VEH	SD	REPS
Vehicle	1	0.2217	3	1	0.12315	3
IL-4	1.14101	0.248423	3	3.02033	0.112377	3
Tof	0.784178	0.17432	3	1.31719	0.160448	3
IL-4+Tof	0.652611	0.134734	3	0.987831	0.130139	3
COL3	24 hr			48 hr
	RATIO TO VEH	SD	REPS	RATIO TO VEH	SD	REPS
Vehicle	1	0.09989	3	1	0.013625	3
IL-4	1.85727	0.140669	3	4.40433	0.026455	3
Tof	0.935288	0.046815	3	1.4503	0.029502	3
IL-4+Tof	1.08887	0.19476	3	1.24919	0.013381	3
	24 hr			48 hr
pSTAT6/STAT6	RATIO TO VEH	SD	REPS	RATIO TO VEH	SD	REPS
Vehicle	1	0.111369	3	1	0.267045	3
IL-4	12.2	0.873096	3	4.94167	1.16039	3
Tof	2.25631	0.293356	3	0.318652	0.0774128	3
IL-4+Tof	2.018	0.248339	3	0.324709	0.0865814	3
